# Supplementary material for: Dichlorido(4,7-diphenyl-1,10-phenanthroline-κ2 N,N′)gold(III) tetra­chloridoaurate(III)
Source: Acta Crystallogr Sect E Struct Rep Online. 2008 Aug 13;64(Pt 9):m1156–7. doi: 10.1107/S1600536808025476 (PMC2960497; doi:10.1107/S1600536808025476)
Supplement: Supplementary file 1 [file e-64-m1156-sup1.cif]

##############################################################################
###                                                                        ###
###        Electronic paper (Acta Crystallographica Section E)             ###
###                                                                        ###
##############################################################################
#                                                                            #
# This CIF contains the data in a paper accepted for publication in Acta     #
# Crystallographica Section E. It conforms to the requirements of Notes      #
# for Authors for Section E, and has been peer reviewed under the auspices   #
# of the IUCr Commission on Journals.                                        #
#                                                                            #
# Full details of the Crystallographic Information File format               #
# are given in the paper "The Crystallographic Information File (CIF):       #
# a New Standard Archive File for Crystallography" by S. R. Hall, F. H.      #
# Allen and I. D. Brown [Acta Cryst. (1991), A47, 655-685].                  #
#                                                                            #
# The current version of the core CIF dictionary is obtainable from          #
# ftp://ftp.iucr.org/pub/cif_core.dic. The current version number is 2.4.    #
#                                                                            #
# Software is freely available for graphical display of the structure(s) in  #
# this CIF.  For information consult the CIF home page http://www.iucr.org/  #
# cif/home.html                                                              #
#                                                                            #
# This file may be used for bona fide research purposes within the           #
# scientific community so long as proper attribution is given to the journal # 
# article from which it was obtained.                                        #
#                                                                            #
##############################################################################
                                             
data_I
_audit_creation_method     SHELXL-97
_chemical_name_systematic
;
Dichlorido(4,7-diphenyl-1,10-phenanthroline-\k^2^N,<i>N</i>')gold(III)
tetrachloridoaurate(III)
;
_chemical_name_common     ?
_chemical_formula_moiety     'C24 H16 Au Cl2 N2 +, Au Cl4 -'
_chemical_formula_sum     'C24 H16 Au2 Cl6 N2'
_chemical_formula_iupac     '[Au Cl2 (C24 H16 N2)] [Au Cl4]'
_chemical_formula_weight     939.03
_chemical_melting_point     ?
_symmetry_cell_setting     monoclinic
_symmetry_space_group_name_H-M     'C 2/c'
_symmetry_space_group_name_Hall     '-C 2yc'
loop_
    _symmetry_equiv_pos_site_id
    _symmetry_equiv_pos_as_xyz
    1 x,y,z
    2 -x,y,1/2-z
    3 -x,-y,-z
    4 x,-y,1/2+z
    5 1/2+x,1/2+y,z
    6 1/2-x,1/2+y,1/2-z
    7 1/2-x,1/2-y,-z
    8 1/2+x,1/2-y,1/2+z
_cell_length_a     26.2625(16)
_cell_length_b     13.7608(6)
_cell_length_c     14.4292(9)
_cell_angle_alpha     90.00
_cell_angle_beta     101.207(5)
_cell_angle_gamma     90.00
_cell_volume     5115.2(5)
_cell_formula_units_Z     8
_cell_measurement_reflns_used     2231
_cell_measurement_theta_min     1.68
_cell_measurement_theta_max     29.21
_cell_measurement_temperature     120(2)
_exptl_crystal_description     prism
_exptl_crystal_colour     yellow
_exptl_crystal_size_max     0.43
_exptl_crystal_size_mid     0.35
_exptl_crystal_size_min     0.30
_exptl_crystal_density_diffrn     2.439
_exptl_crystal_density_meas     ?
_exptl_crystal_density_method     'not measured'
_exptl_crystal_F_000     3472
_exptl_absorpt_coefficient_mu     12.104
_exptl_absorpt_correction_type     numerical
_exptl_absorpt_process_details
;
shape of crystal determined optically
(PROGRAM? Reference?)
;
_exptl_absorpt_correction_T_min     0.580
_exptl_absorpt_correction_T_max     0.640
_exptl_special_details
;
;
_diffrn_ambient_temperature     120(2)
_diffrn_radiation_type     MoK\a
_diffrn_radiation_wavelength     0.71073
_diffrn_radiation_source     'fine-focus sealed tube'
_diffrn_radiation_monochromator     graphite
_diffrn_measurement_device_type     'Bruker SMART CCD area-detector'
_diffrn_measurement_method     '\f and \w'
_diffrn_detector_area_resol_mean     ?
_diffrn_reflns_number     18667
_diffrn_reflns_av_R_equivalents     0.0904
_diffrn_reflns_av_sigmaI/netI     0.0832
_diffrn_reflns_theta_min     1.68
_diffrn_reflns_theta_max     29.21
_diffrn_reflns_theta_full     29.21
_diffrn_measured_fraction_theta_max     0.987
_diffrn_measured_fraction_theta_full     0.987
_diffrn_reflns_limit_h_min     -35
_diffrn_reflns_limit_h_max     35
_diffrn_reflns_limit_k_min     -18
_diffrn_reflns_limit_k_max     18
_diffrn_reflns_limit_l_min     -19
_diffrn_reflns_limit_l_max     13
_diffrn_standards_number     0
_diffrn_standards_interval_count     ?
_diffrn_standards_interval_time     ?
_diffrn_standards_decay_%     ?
_refine_special_details
;
 Refinement of F^2^ against ALL reflections.  The weighted R-factor wR and
 goodness of fit S are based on F^2^, conventional R-factors R are based
 on F, with F set to zero for negative F^2^. The threshold expression of
 F^2^ > 2sigma(F^2^) is used only for calculating R-factors(gt) etc. and is
 not relevant to the choice of reflections for refinement.  R-factors based
 on F^2^ are statistically about twice as large as those based on F, and R-
 factors based on ALL data will be even larger.
;
_reflns_number_total     6864
_reflns_number_gt     6404
_reflns_threshold_expression     I>2\s(I)
_refine_ls_structure_factor_coef     Fsqd
_refine_ls_matrix_type     full
_refine_ls_R_factor_all     0.0717
_refine_ls_R_factor_gt     0.0683
_refine_ls_wR_factor_gt     0.1695
_refine_ls_wR_factor_ref     0.1732
_refine_ls_goodness_of_fit_ref     1.161
_refine_ls_restrained_S_all     1.161
_refine_ls_number_reflns     6864
_refine_ls_number_parameters     308
_refine_ls_number_restraints     0
_refine_ls_hydrogen_treatment     constr
_refine_ls_weighting_scheme     calc
_refine_ls_weighting_details
        'calc w=1/[\s^2^(Fo^2^)+(0.0977P)^2^+20.7667P] where P=(Fo^2^+2Fc^2^)/3'
_atom_sites_solution_hydrogens     geom
_atom_sites_solution_primary     direct
_atom_sites_solution_secondary     difmap
_refine_ls_shift/su_max     0.048
_refine_ls_shift/su_mean     0.037
_refine_diff_density_max     1.067
_refine_diff_density_min     -1.016
_refine_ls_extinction_method     'SHELXTL (Sheldrick, 2008)'
_refine_ls_extinction_coef     0.00055(6)
_refine_ls_extinction_expression
                                  'Fc^*^=kFc[1+0.001xFc^2^\l^3^/sin(2\q)]^-1/4^'
loop_
    _atom_type_symbol
    _atom_type_description
    _atom_type_scat_dispersion_real
    _atom_type_scat_dispersion_imag
    _atom_type_scat_source
    'Au' 'Au' -2.0133 8.8022
                         'International Tables Vol C Tables 4.2.6.8 and 6.1.1.4'
    'C' 'C' 0.0033 0.0016
                         'International Tables Vol C Tables 4.2.6.8 and 6.1.1.4'
    'H' 'H' 0.0000 0.0000
                         'International Tables Vol C Tables 4.2.6.8 and 6.1.1.4'
    'N' 'N' 0.0061 0.0033
                         'International Tables Vol C Tables 4.2.6.8 and 6.1.1.4'
    'O' 'O' 0.0106 0.0060
                         'International Tables Vol C Tables 4.2.6.8 and 6.1.1.4'
    'Cl' 'Cl' 0.1484 0.1585
                         'International Tables Vol C Tables 4.2.6.8 and 6.1.1.4'
_computing_data_collection     'SMART (Bruker, 1998)'
_computing_cell_refinement     'SMART (Bruker, 1998)'
_computing_data_reduction     'SAINT (Bruker, 1998)'
_computing_structure_solution     'SHELXTL (Sheldrick, 2008)'
_computing_structure_refinement     'SHELXTL (Sheldrick, 2008)'
_computing_molecular_graphics     'ORTEP-3 for Windows (Farrugia, 1997)'
_computing_publication_material     'WinGX (Farrugia, 1999)'
loop_
    _atom_site_type_symbol
    _atom_site_label
    _atom_site_fract_x
    _atom_site_fract_y
    _atom_site_fract_z
    _atom_site_U_iso_or_equiv
    _atom_site_adp_type
    _atom_site_calc_flag
    _atom_site_refinement_flags
    _atom_site_occupancy
    _atom_site_disorder_assembly
    _atom_site_disorder_group
    Au Au1 0.097267(11) -0.152249(19) 0.112685(18) 0.01435(13) Uani d . 1 . .
    Au Au2 0.165438(12) 0.96986(2) 0.854512(18) 0.01739(13) Uani d . 1 . .
    Cl Cl1 0.12293(8) -0.30783(14) 0.10295(15) 0.0240(4) Uani d . 1 . .
    Cl Cl2 0.01813(8) -0.20496(16) 0.12856(16) 0.0259(4) Uani d . 1 . .
    Cl Cl3 0.21356(9) 1.10394(18) 0.83479(15) 0.0280(4) Uani d . 1 . .
    Cl Cl4 0.23388(10) 0.87252(19) 0.84084(16) 0.0320(5) Uani d . 1 . .
    Cl Cl5 0.11779(10) 0.83657(16) 0.87768(15) 0.0284(5) Uani d . 1 . .
    Cl Cl6 0.09622(8) 1.06689(16) 0.86481(15) 0.0257(4) Uani d . 1 . .
    N N1 0.0787(3) -0.0088(5) 0.1182(5) 0.0160(12) Uani d . 1 . .
    N N2 0.1667(2) -0.0939(5) 0.1005(4) 0.0138(11) Uani d . 1 . .
    C C1 0.0334(3) 0.0290(6) 0.1291(6) 0.0203(15) Uani d . 1 . .
    H H1 0.0055 -0.0117 0.1321 0.024 Uiso calc R 1 . .
    C C2 0.0279(3) 0.1283(7) 0.1359(6) 0.0193(14) Uani d . 1 . .
    H H2 -0.0041 0.1535 0.1422 0.023 Uiso calc R 1 . .
    C C3 0.0691(3) 0.1922(6) 0.1336(5) 0.0159(13) Uani d . 1 . .
    C C4 0.0612(3) 0.2989(6) 0.1480(5) 0.0161(13) Uani d . 1 . .
    C C5 0.0146(4) 0.3441(6) 0.1051(6) 0.0211(16) Uani d . 1 . .
    H H5 -0.0114 0.3090 0.0661 0.025 Uiso calc R 1 . .
    C C6 0.0082(3) 0.4422(7) 0.1221(6) 0.0239(16) Uani d . 1 . .
    H H6 -0.0222 0.4734 0.0937 0.029 Uiso calc R 1 . .
    C C7 0.0463(4) 0.4939(6) 0.1804(6) 0.0229(16) Uani d . 1 . .
    H H7 0.0418 0.5599 0.1898 0.027 Uiso calc R 1 . .
    C C8 0.0914(4) 0.4485(6) 0.2254(6) 0.0243(16) Uani d . 1 . .
    H H8 0.1167 0.4834 0.2660 0.029 Uiso calc R 1 . .
    C C9 0.0985(4) 0.3503(5) 0.2094(6) 0.0194(15) Uani d . 1 . .
    H H9 0.1285 0.3191 0.2400 0.023 Uiso calc R 1 . .
    C C10 0.1156(3) 0.1527(5) 0.1165(5) 0.0127(13) Uani d . 1 . .
    C C11 0.1599(3) 0.2079(5) 0.1012(5) 0.0146(13) Uani d . 1 . .
    H H11 0.1577 0.2754 0.0998 0.018 Uiso calc R 1 . .
    C C12 0.2050(3) 0.1647(5) 0.0888(6) 0.0161(13) Uani d . 1 . .
    H H12 0.2322 0.2029 0.0769 0.019 Uiso calc R 1 . .
    C C13 0.2106(3) 0.0604(5) 0.0940(5) 0.0125(12) Uani d . 1 . .
    C C14 0.2567(3) 0.0094(5) 0.0877(5) 0.0139(12) Uani d . 1 . .
    C C15 0.3067(3) 0.0582(5) 0.0815(5) 0.0133(12) Uani d . 1 . .
    C C16 0.3258(3) 0.1344(6) 0.1443(5) 0.0178(14) Uani d . 1 . .
    H H16 0.3066 0.1577 0.1874 0.021 Uiso calc R 1 . .
    C C17 0.3743(3) 0.1738(6) 0.1401(6) 0.0194(14) Uani d . 1 . .
    H H17 0.3868 0.2254 0.1796 0.023 Uiso calc R 1 . .
    C C18 0.4039(3) 0.1381(6) 0.0787(6) 0.0202(15) Uani d . 1 . .
    H H18 0.4366 0.1637 0.0782 0.024 Uiso calc R 1 . .
    C C19 0.3838(3) 0.0621(6) 0.0167(5) 0.0195(14) Uani d . 1 . .
    H H19 0.4032 0.0384 -0.0258 0.023 Uiso calc R 1 . .
    C C20 0.3364(3) 0.0230(5) 0.0182(5) 0.0146(13) Uani d . 1 . .
    H H20 0.3236 -0.0272 -0.0230 0.018 Uiso calc R 1 . .
    C C21 0.2552(3) -0.0924(6) 0.0870(5) 0.0160(13) Uani d . 1 . .
    H H21 0.2849 -0.1274 0.0823 0.019 Uiso calc R 1 . .
    C C22 0.2093(3) -0.1420(6) 0.0935(5) 0.0170(14) Uani d . 1 . .
    H H22 0.2089 -0.2096 0.0929 0.020 Uiso calc R 1 . .
    C C23 0.1672(3) 0.0044(5) 0.1023(4) 0.0129(13) Uani d . 1 . .
    C C24 0.1190(3) 0.0514(5) 0.1122(5) 0.0113(12) Uani d . 1 . .
loop_
    _atom_site_aniso_label
    _atom_site_aniso_U_11
    _atom_site_aniso_U_22
    _atom_site_aniso_U_33
    _atom_site_aniso_U_12
    _atom_site_aniso_U_13
    _atom_site_aniso_U_23
    Au1 0.01838(19) 0.01279(17) 0.01316(17) -0.00363(8) 0.00622(12) -0.00142(9)
    Au2 0.0225(2) 0.01961(19) 0.00978(17) 0.00323(9) 0.00248(12) -0.00040(9)
    Cl1 0.0312(9) 0.0133(8) 0.0308(9) -0.0030(7) 0.0144(8) 0.0002(7)
    Cl2 0.0258(9) 0.0216(9) 0.0340(10) -0.0098(7) 0.0152(8) -0.0046(8)
    Cl3 0.0315(10) 0.0319(11) 0.0216(8) -0.0063(8) 0.0079(8) 0.0042(8)
    Cl4 0.0382(12) 0.0347(11) 0.0229(9) 0.0178(10) 0.0057(9) -0.0016(9)
    Cl5 0.0424(12) 0.0248(10) 0.0176(8) -0.0076(8) 0.0050(8) -0.0014(7)
    Cl6 0.0248(9) 0.0259(10) 0.0272(9) 0.0051(7) 0.0066(8) -0.0032(8)
    N1 0.023(3) 0.012(3) 0.016(3) -0.002(2) 0.010(2) 0.002(2)
    N2 0.015(3) 0.016(3) 0.013(2) -0.003(2) 0.007(2) 0.001(2)
    C1 0.022(4) 0.017(4) 0.024(4) -0.005(3) 0.009(3) -0.003(3)
    C2 0.012(3) 0.026(4) 0.022(3) 0.000(3) 0.008(3) -0.003(3)
    C3 0.015(3) 0.016(3) 0.016(3) 0.003(3) 0.001(3) 0.004(3)
    C4 0.024(3) 0.014(3) 0.014(3) 0.004(3) 0.011(3) -0.002(3)
    C5 0.027(4) 0.018(4) 0.018(3) 0.005(3) 0.007(3) -0.003(3)
    C6 0.025(4) 0.027(4) 0.023(4) 0.014(3) 0.015(3) 0.004(3)
    C7 0.038(5) 0.016(3) 0.021(3) 0.001(3) 0.022(3) -0.002(3)
    C8 0.031(4) 0.016(3) 0.025(4) -0.003(3) 0.003(3) -0.004(3)
    C9 0.030(4) 0.012(3) 0.016(3) 0.002(3) 0.002(3) -0.001(3)
    C10 0.014(3) 0.014(3) 0.012(3) -0.002(2) 0.007(2) 0.000(2)
    C11 0.016(3) 0.015(3) 0.015(3) 0.002(2) 0.006(3) 0.002(3)
    C12 0.015(3) 0.012(3) 0.022(3) -0.006(2) 0.006(3) 0.002(3)
    C13 0.009(3) 0.015(3) 0.015(3) -0.001(2) 0.006(2) 0.000(3)
    C14 0.018(3) 0.012(3) 0.012(3) -0.002(2) 0.003(3) -0.001(2)
    C15 0.007(3) 0.017(3) 0.015(3) 0.003(2) 0.001(2) 0.003(3)
    C16 0.016(3) 0.018(3) 0.017(3) 0.002(3) -0.001(3) 0.002(3)
    C17 0.021(4) 0.015(3) 0.022(3) -0.001(3) 0.006(3) 0.000(3)
    C18 0.019(4) 0.016(3) 0.026(4) -0.001(3) 0.005(3) -0.001(3)
    C19 0.019(3) 0.024(4) 0.016(3) -0.001(3) 0.005(3) -0.001(3)
    C20 0.018(3) 0.018(3) 0.010(3) -0.001(2) 0.008(3) -0.001(2)
    C21 0.017(3) 0.016(3) 0.018(3) 0.002(2) 0.009(3) -0.001(3)
    C22 0.024(4) 0.016(3) 0.013(3) 0.004(3) 0.008(3) 0.002(3)
    C23 0.018(3) 0.017(3) 0.005(3) 0.003(3) 0.004(2) -0.004(3)
    C24 0.015(3) 0.009(3) 0.011(3) -0.006(2) 0.007(2) 0.001(2)
_geom_special_details
;
All e.s.d.'s (except the e.s.d. in the dihedral angle between two l.s.
planes) are estimated using the full covariance matrix. The cell e.s.d.'s
are taken into account individually in the estimation of e.s.d.'s in
distances, angles and torsion angles; correlations between e.s.d.'s in
cell parameters are only used when they are defined by crystal symmetry.
An approximate (isotropic) treatment of cell e.s.d.'s is used for
estimating e.s.d.'s involving l.s. planes.
;
loop_
    _geom_bond_atom_site_label_1
    _geom_bond_atom_site_label_2
    _geom_bond_site_symmetry_2
    _geom_bond_distance
    _geom_bond_publ_flag
    Au1 N2 . 2.032(6) yes
    Au1 N1 . 2.039(7) yes
    Au1 Cl2 . 2.2546(19) yes
    Au1 Cl1 . 2.257(2) yes
    Au2 Cl4 . 2.281(2) yes
    Au2 Cl5 . 2.281(2) yes
    Au2 Cl6 . 2.284(2) yes
    Au2 Cl3 . 2.285(2) yes
    C1 N1 . 1.335(10) ?
    C1 C2 . 1.379(11) ?
    C1 H1 . 0.9300 ?
    C2 C3 . 1.399(10) ?
    C2 H2 . 0.9300 ?
    C3 C10 . 1.403(10) ?
    C3 C4 . 1.502(10) ?
    C4 C9 . 1.381(11) ?
    C4 C5 . 1.404(11) ?
    C5 C6 . 1.389(11) ?
    C5 H5 . 0.9300 ?
    C6 C7 . 1.373(14) ?
    C6 H6 . 0.9300 ?
    C7 C8 . 1.383(13) ?
    C7 H7 . 0.9300 ?
    C8 C9 . 1.390(11) ?
    C8 H8 . 0.9300 ?
    C9 H9 . 0.9300 ?
    C10 C24 . 1.399(9) ?
    C10 C11 . 1.442(10) ?
    C11 C12 . 1.367(10) ?
    C11 H11 . 0.9300 ?
    C12 C13 . 1.444(10) ?
    C12 H12 . 0.9300 ?
    C13 C23 . 1.401(9) ?
    C13 C14 . 1.417(10) ?
    C14 C21 . 1.400(10) ?
    C14 C15 . 1.494(10) ?
    C15 C20 . 1.398(9) ?
    C15 C16 . 1.412(11) ?
    C16 C17 . 1.395(11) ?
    C16 H16 . 0.9300 ?
    C17 C18 . 1.378(12) ?
    C17 H17 . 0.9300 ?
    C18 C19 . 1.411(11) ?
    C18 H18 . 0.9300 ?
    C19 C20 . 1.361(10) ?
    C19 H19 . 0.9300 ?
    C20 H20 . 0.9300 ?
    C21 C22 . 1.405(11) ?
    C21 H21 . 0.9300 ?
    C22 N2 . 1.320(10) ?
    C22 H22 . 0.9300 ?
    C23 N2 . 1.352(9) ?
    C23 C24 . 1.454(9) ?
    C24 N1 . 1.359(9) ?
loop_
    _geom_angle_atom_site_label_1
    _geom_angle_atom_site_label_2
    _geom_angle_atom_site_label_3
    _geom_angle_site_symmetry_1
    _geom_angle_site_symmetry_3
    _geom_angle
    _geom_angle_publ_flag
    N2 Au1 N1 . . 81.1(3) yes
    N2 Au1 Cl2 . . 175.42(19) yes
    N1 Au1 Cl2 . . 94.3(2) yes
    N2 Au1 Cl1 . . 94.92(19) yes
    N1 Au1 Cl1 . . 175.95(19) yes
    Cl2 Au1 Cl1 . . 89.62(8) yes
    Cl4 Au2 Cl5 . . 90.26(10) yes
    Cl4 Au2 Cl6 . . 178.77(8) yes
    Cl5 Au2 Cl6 . . 89.67(9) yes
    Cl4 Au2 Cl3 . . 89.96(10) yes
    Cl5 Au2 Cl3 . . 178.75(7) yes
    Cl6 Au2 Cl3 . . 90.14(9) yes
    N1 C1 C2 . . 120.1(7) ?
    N1 C1 H1 . . 119.9 ?
    C2 C1 H1 . . 119.9 ?
    C1 C2 C3 . . 121.9(7) ?
    C1 C2 H2 . . 119.0 ?
    C3 C2 H2 . . 119.0 ?
    C2 C3 C10 . . 117.7(7) ?
    C2 C3 C4 . . 118.9(7) ?
    C10 C3 C4 . . 123.5(7) ?
    C9 C4 C5 . . 120.3(7) ?
    C9 C4 C3 . . 119.3(7) ?
    C5 C4 C3 . . 120.2(7) ?
    C6 C5 C4 . . 118.5(8) ?
    C6 C5 H5 . . 120.7 ?
    C4 C5 H5 . . 120.8 ?
    C7 C6 C5 . . 120.9(8) ?
    C7 C6 H6 . . 119.6 ?
    C5 C6 H6 . . 119.5 ?
    C6 C7 C8 . . 120.6(8) ?
    C6 C7 H7 . . 119.7 ?
    C8 C7 H7 . . 119.7 ?
    C7 C8 C9 . . 119.4(8) ?
    C7 C8 H8 . . 120.3 ?
    C9 C8 H8 . . 120.3 ?
    C4 C9 C8 . . 120.2(8) ?
    C4 C9 H9 . . 119.9 ?
    C8 C9 H9 . . 119.9 ?
    C24 C10 C3 . . 117.3(7) ?
    C24 C10 C11 . . 117.3(6) ?
    C3 C10 C11 . . 125.4(7) ?
    C12 C11 C10 . . 122.4(7) ?
    C12 C11 H11 . . 118.8 ?
    C10 C11 H11 . . 118.8 ?
    C11 C12 C13 . . 120.6(7) ?
    C11 C12 H12 . . 119.7 ?
    C13 C12 H12 . . 119.7 ?
    C23 C13 C14 . . 116.9(7) ?
    C23 C13 C12 . . 118.3(6) ?
    C14 C13 C12 . . 124.8(6) ?
    C21 C14 C13 . . 118.2(7) ?
    C21 C14 C15 . . 118.3(7) ?
    C13 C14 C15 . . 123.5(7) ?
    C20 C15 C16 . . 120.2(7) ?
    C20 C15 C14 . . 119.4(7) ?
    C16 C15 C14 . . 120.2(6) ?
    C17 C16 C15 . . 118.3(7) ?
    C17 C16 H16 . . 120.8 ?
    C15 C16 H16 . . 120.9 ?
    C18 C17 C16 . . 121.5(8) ?
    C18 C17 H17 . . 119.2 ?
    C16 C17 H17 . . 119.2 ?
    C17 C18 C19 . . 118.9(8) ?
    C17 C18 H18 . . 120.6 ?
    C19 C18 H18 . . 120.5 ?
    C20 C19 C18 . . 120.9(7) ?
    C20 C19 H19 . . 119.5 ?
    C18 C19 H19 . . 119.6 ?
    C19 C20 C15 . . 120.1(7) ?
    C19 C20 H20 . . 119.9 ?
    C15 C20 H20 . . 120.0 ?
    C14 C21 C22 . . 120.7(7) ?
    C14 C21 H21 . . 119.6 ?
    C22 C21 H21 . . 119.7 ?
    N2 C22 C21 . . 120.7(7) ?
    N2 C22 H22 . . 119.7 ?
    C21 C22 H22 . . 119.6 ?
    N2 C23 C13 . . 123.6(6) ?
    N2 C23 C24 . . 116.2(6) ?
    C13 C23 C24 . . 120.2(6) ?
    N1 C24 C10 . . 123.2(7) ?
    N1 C24 C23 . . 116.0(6) ?
    C10 C24 C23 . . 120.8(6) ?
    C1 N1 C24 . . 119.5(7) ?
    C1 N1 Au1 . . 127.4(5) ?
    C24 N1 Au1 . . 113.1(5) ?
    C22 N2 C23 . . 119.9(6) ?
    C22 N2 Au1 . . 126.6(5) ?
    C23 N2 Au1 . . 113.5(5) ?
loop_
    _geom_torsion_atom_site_label_1
    _geom_torsion_atom_site_label_2
    _geom_torsion_atom_site_label_3
    _geom_torsion_atom_site_label_4
    _geom_torsion_site_symmetry_1
    _geom_torsion_site_symmetry_2
    _geom_torsion_site_symmetry_3
    _geom_torsion_site_symmetry_4
    _geom_torsion
    _geom_torsion_publ_flag
    N1 C1 C2 C3 . . . . -1.3(13) ?
    C1 C2 C3 C10 . . . . 5.0(12) ?
    C1 C2 C3 C4 . . . . -175.9(8) ?
    C2 C3 C4 C9 . . . . 133.5(8) ?
    C10 C3 C4 C9 . . . . -47.4(10) ?
    C2 C3 C4 C5 . . . . -41.7(10) ?
    C10 C3 C4 C5 . . . . 137.4(8) ?
    C9 C4 C5 C6 . . . . 3.2(12) ?
    C3 C4 C5 C6 . . . . 178.3(7) ?
    C4 C5 C6 C7 . . . . -0.7(12) ?
    C5 C6 C7 C8 . . . . -1.6(13) ?
    C6 C7 C8 C9 . . . . 1.5(13) ?
    C5 C4 C9 C8 . . . . -3.3(12) ?
    C3 C4 C9 C8 . . . . -178.5(8) ?
    C7 C8 C9 C4 . . . . 0.9(13) ?
    C2 C3 C10 C24 . . . . -6.1(10) ?
    C4 C3 C10 C24 . . . . 174.8(7) ?
    C2 C3 C10 C11 . . . . 172.7(7) ?
    C4 C3 C10 C11 . . . . -6.4(11) ?
    C24 C10 C11 C12 . . . . -4.0(11) ?
    C3 C10 C11 C12 . . . . 177.2(7) ?
    C10 C11 C12 C13 . . . . -2.3(11) ?
    C11 C12 C13 C23 . . . . 6.5(11) ?
    C11 C12 C13 C14 . . . . -176.1(7) ?
    C23 C13 C14 C21 . . . . 2.1(10) ?
    C12 C13 C14 C21 . . . . -175.4(7) ?
    C23 C13 C14 C15 . . . . -178.1(6) ?
    C12 C13 C14 C15 . . . . 4.4(11) ?
    C21 C14 C15 C20 . . . . 42.6(10) ?
    C13 C14 C15 C20 . . . . -137.3(7) ?
    C21 C14 C15 C16 . . . . -132.5(7) ?
    C13 C14 C15 C16 . . . . 47.7(10) ?
    C20 C15 C16 C17 . . . . 1.0(11) ?
    C14 C15 C16 C17 . . . . 176.0(7) ?
    C15 C16 C17 C18 . . . . -2.1(12) ?
    C16 C17 C18 C19 . . . . 2.2(13) ?
    C17 C18 C19 C20 . . . . -1.2(12) ?
    C18 C19 C20 C15 . . . . 0.2(12) ?
    C16 C15 C20 C19 . . . . 0.0(11) ?
    C14 C15 C20 C19 . . . . -175.1(7) ?
    C13 C14 C21 C22 . . . . -0.7(10) ?
    C15 C14 C21 C22 . . . . 179.4(7) ?
    C14 C21 C22 N2 . . . . -0.1(11) ?
    C14 C13 C23 N2 . . . . -2.9(10) ?
    C12 C13 C23 N2 . . . . 174.8(7) ?
    C14 C13 C23 C24 . . . . 178.0(6) ?
    C12 C13 C23 C24 . . . . -4.3(10) ?
    C3 C10 C24 N1 . . . . 3.9(10) ?
    C11 C10 C24 N1 . . . . -175.0(6) ?
    C3 C10 C24 C23 . . . . -175.0(6) ?
    C11 C10 C24 C23 . . . . 6.1(10) ?
    N2 C23 C24 N1 . . . . -0.2(9) ?
    C13 C23 C24 N1 . . . . 179.0(6) ?
    N2 C23 C24 C10 . . . . 178.9(6) ?
    C13 C23 C24 C10 . . . . -2.0(10) ?
    C2 C1 N1 C24 . . . . -1.2(12) ?
    C2 C1 N1 Au1 . . . . 176.9(6) ?
    C10 C24 N1 C1 . . . . -0.2(11) ?
    C23 C24 N1 C1 . . . . 178.8(7) ?
    C10 C24 N1 Au1 . . . . -178.6(5) ?
    C23 C24 N1 Au1 . . . . 0.4(7) ?
    N2 Au1 N1 C1 . . . . -178.6(7) ?
    Cl2 Au1 N1 C1 . . . . 0.7(7) ?
    N2 Au1 N1 C24 . . . . -0.4(5) ?
    Cl2 Au1 N1 C24 . . . . 179.0(5) ?
    C21 C22 N2 C23 . . . . -0.6(10) ?
    C21 C22 N2 Au1 . . . . -178.9(5) ?
    C13 C23 N2 C22 . . . . 2.2(10) ?
    C24 C23 N2 C22 . . . . -178.7(6) ?
    C13 C23 N2 Au1 . . . . -179.3(5) ?
    C24 C23 N2 Au1 . . . . -0.2(7) ?
    N1 Au1 N2 C22 . . . . 178.7(6) ?
    N1 Au1 N2 C23 . . . . 0.3(5) ?
    Cl1 Au1 N2 C23 . . . . 179.4(4) ?
loop_
    _geom_hbond_atom_site_label_D
    _geom_hbond_atom_site_label_H
    _geom_hbond_atom_site_label_A
    _geom_hbond_site_symmetry_A
    _geom_hbond_distance_DH
    _geom_hbond_distance_HA
    _geom_hbond_distance_DA
    _geom_hbond_angle_DHA
    _geom_hbond_publ_flag
    C1 H1 Cl2 . 0.93 2.68 3.244(9) 120.00 yes
    C1 H1 Cl6 3_566 0.93 2.79 3.668(8) 159.00 yes
    C18 H18 Cl2 5_555 0.93 2.79 3.653(8) 155.00 yes
    C22 H22 Cl1 . 0.93 2.66 3.239(8) 121.00 yes
    C22 H22 Cl4 7_556 0.93 2.76 3.555(9) 143.00 yes
data_global
_journal_date_recd_electronic     2008-08-05
_journal_date_accepted     2008-08-07
_journal_name_full     'Acta Crystallographica, Section E'
_journal_year     2008
_journal_volume     64
_journal_issue      9
_journal_page_first     m1156
_journal_page_last     m1157
_journal_paper_category     QM
_journal_coeditor_code     HK2509
_publ_contact_author
;
  'Amani, Vahid'
   Islamic Azad University,
   Shahr-e-Rey Branch,
   Tehran
   Iran
;
_publ_contact_author_email     'v_amani2002@yahoo.com'
_publ_contact_author_fax     '0098 021 55277888'
_publ_contact_author_phone     '0098 021 55277850'
_publ_section_title
;
Dichlorido(4,7-diphenyl-1,10-phenanthroline-\k^2^<i>N</i>,<i>N</i>')gold(III)
tetrachloridoaurate(III)
;
loop_
    _publ_author_name
    _publ_author_address
    'Ahmadi, Roya'
;      Islamic Azad University,
       Shahr-e-Rey Branch,
       Tehran
       Iran
;
    'Amani, Vahid'
;      Islamic Azad University,
       Shahr-e-Rey Branch,
       Tehran
       Iran
;
    'Khavasi, Hamid Reza'
;      Department of Chemistry,
       Shahid Beheshti University,
       Tehran 1983963113
       Iran
;
