# Supplementary material for: Dichlorido(4,7-diphenyl-1,10-phenanthroline-κ2 N,N′)gold(III) tetra­chloridoaurate(III)
Source: Acta Crystallogr Sect E Struct Rep Online. 2008 Aug 13;64(Pt 9):m1156–7. doi: 10.1107/S1600536808025476 (PMC2960497; doi:10.1107/S1600536808025476)
Supplement: Supplementary file 2 [file e-64-m1156-Isup2.hkl]

#
# h,k,l, Fc-squared, Fo-squared, sigma(Fo-squared) and status flag
#
data_I
_shelx_title ' KH319 KHORASANI/USB/31.04.87'
_shelx_refln_list_code          4
_shelx_F_calc_maximum     1094.40
_exptl_crystal_F_000      1888.00
_reflns_d_resolution_high  0.7281
 
loop_
 _symmetry_equiv_pos_as_xyz
 'x, y, z'
 '-x, y, -z+1/2'
 'x+1/2, y+1/2, z'
 '-x+1/2, y+1/2, -z+1/2'
 '-x, -y, -z'
 'x, -y, z-1/2'
 '-x+1/2, -y+1/2, -z'
 'x+1/2, -y+1/2, z-1/2'
 
_cell_length_a    26.2625
_cell_length_b    13.7608
_cell_length_c    14.4292
_cell_angle_alpha  90.000
_cell_angle_beta  101.207
_cell_angle_gamma  90.000
 
_shelx_F_squared_multiplier     1.000
 
loop_
 _refln_index_h
 _refln_index_k
 _refln_index_l
 _refln_F_squared_calc
 _refln_F_squared_meas
 _refln_F_squared_sigma
 _refln_observed_status
   4   0   0   775093.00   653817.56  72992.67 o
   6   0   0     6684.79     4651.86    704.35 o
   8   0   0    25863.56    18985.53   2614.08 o
  10   0   0   233157.98   172553.19  30159.86 o
  12   0   0   378035.72   303490.69  60658.63 o
  14   0   0   308571.91   261619.45  53447.97 o
  16   0   0   416538.59   370641.59  81759.35 o
  18   0   0   202910.53   188440.73  41980.39 o
  20   0   0    11598.82    11954.12   3913.07 o
  22   0   0    15444.87    14269.74   3009.17 o
  24   0   0    39341.43    36149.38   8759.47 o
  26   0   0   150338.36   157590.08  37546.84 o
  28   0   0    68128.38    80622.52  18466.38 o
  30   0   0   119606.46   145945.33  30330.49 o
  32   0   0    15157.18    17088.70   3127.76 o
  34   0   0    18903.04    24578.46   3158.50 o
   1   1   0   499199.94   565051.88 191140.47 o
   3   1   0   652426.56   744816.63 182494.50 o
   5   1   0      326.39      776.48    272.59 o
   7   1   0     1391.89     1610.93    216.76 o
   9   1   0    17809.91    13197.75   1291.23 o
  11   1   0   156357.61   110770.13  11952.53 o
  13   1   0    79019.89    60825.58   6921.21 o
  15   1   0   484999.19   417775.94  51847.14 o
  17   1   0     5297.78     4858.28    484.11 o
  19   1   0   127148.62   111999.58  15007.97 o
  21   1   0    45133.87    44820.41   5335.23 o
  23   1   0    14362.23    13682.44   1938.23 o
  25   1   0       10.91      542.83    344.63 o
  27   1   0    96196.84   102085.48  12559.09 o
  29   1   0    19972.78    19978.80   1954.20 o
  31   1   0    46572.85    57181.42   6416.89 o
  33   1   0     9757.51    12536.54   1012.90 o
  35   1   0     1158.06     1685.15    300.20 o
   0   2   0   228875.92   231965.09  36480.92 o
   2   2   0   208702.03   170413.42  47302.85 o
   4   2   0     5683.50     5747.44   1879.39 o
   6   2   0   312260.69   263886.25  59816.63 o
   8   2   0   158679.39   127519.45  21966.67 o
  10   2   0   166711.41   123759.09  16322.09 o
  12   2   0   229427.77   179653.16  21874.61 o
  14   2   0    16045.83    14904.62   1494.39 o
  16   2   0    42296.09    35397.39   4578.42 o
  18   2   0    87398.53    72590.52   9621.02 o
  20   2   0    13042.32    12329.39   1541.21 o
  22   2   0    24311.22    24246.39   2391.31 o
  24   2   0   116660.29   127780.01  15476.15 o
  26   2   0       64.40      454.94    324.03 o
  28   2   0     4951.08     5746.51    713.02 o
  30   2   0    17844.34    21616.46   2306.77 o
  32   2   0     5636.54     6641.43    662.02 o
  34   2   0     5513.94     7378.46   1343.02 o
   1   3   0    64979.73    56677.48   6054.17 o
   3   3   0   108696.25    85017.53  22938.91 o
   5   3   0   220585.05   116370.30   4269.49 o
   7   3   0   261225.86   191224.38  50710.57 o
   9   3   0   742044.81   499715.63  48175.52 o
  11   3   0    18717.16    14345.98   2091.89 o
  13   3   0    47731.26    36369.00   4873.40 o
  15   3   0     7727.90     6951.80   1425.23 o
  17   3   0    91405.67    71421.32   8428.42 o
  19   3   0     2546.78     2612.73    453.57 o
  21   3   0   248255.17   242733.56  31057.03 o
  23   3   0    25705.99    22752.56   2644.64 o
  25   3   0   105728.45   108435.45  12732.00 o
  27   3   0      571.87     1464.87    389.12 o
  29   3   0      778.26     2144.32    333.33 o
  31   3   0     1043.18      939.41    274.17 o
  33   3   0    19955.09    24400.73   2707.27 o
   0   4   0    65186.33    59743.57   8597.16 o
   2   4   0     7174.57     6852.95    774.99 o
   4   4   0     3723.21     2946.79    561.78 o
   6   4   0   699950.31   465584.41  15287.43 o
   8   4   0   108234.54    83014.19  22697.17 o
  10   4   0   456042.66   348490.13  74491.29 o
  12   4   0    53162.12    38695.11   5017.67 o
  14   4   0     5626.85     4962.69    658.23 o
  16   4   0    24398.12    21039.51   2607.50 o
  18   4   0    32326.63    26304.03   2982.28 o
  20   4   0    96132.61    87626.06  12385.11 o
  22   4   0    77984.47    75592.32   7502.79 o
  24   4   0    78835.80    85599.13  10166.77 o
  26   4   0    23652.12    24398.33   2636.63 o
  28   4   0     7255.11     8412.96   1172.19 o
  30   4   0      254.11      934.71    640.96 o
  32   4   0    20600.57    21964.97   2679.57 o
  34   4   0     5433.81     7333.14    678.56 o
   1   5   0    29758.74    26130.88   3046.36 o
   3   5   0    15355.07    13779.62   2244.57 o
   5   5   0    17491.74    13950.76   3218.19 o
   7   5   0    60028.14    37168.41    694.50 o
   9   5   0   114941.55    84303.17  21497.98 o
  11   5   0    84879.56    67323.77  13013.30 o
  13   5   0    20574.89    15563.53   2216.28 o
  15   5   0    47306.34    34560.12   2857.72 o
  17   5   0     1203.50     1035.88    240.29 o
  19   5   0     6203.92     5606.65    528.38 o
  21   5   0    26060.41    23149.09   2755.29 o
  23   5   0      608.78      450.29    500.99 o
  25   5   0     2205.57     2772.34    364.42 o
  27   5   0     8185.23     9376.97   1077.25 o
  29   5   0     1079.75     1420.91    347.64 o
  31   5   0     2218.30     3556.35    657.46 o
  33   5   0    21672.96    24928.17   1920.18 o
   0   6   0   705587.06   715763.06 119187.08 o
   2   6   0    22657.18    20749.39   2013.90 o
   4   6   0   282048.06   225528.97  35441.38 o
   6   6   0    17640.62    12526.04   2276.29 o
   8   6   0     5540.56     4841.48   1003.15 o
  10   6   0    53438.45    40609.18   8104.42 o
  12   6   0    62377.11    47687.54   7326.88 o
  14   6   0    93838.90    75581.36   7900.38 o
  16   6   0    55872.09    43866.05   4105.81 o
  18   6   0    26335.42    20533.34   2035.17 o
  20   6   0     9772.76     8704.82    907.22 o
  22   6   0     1119.16     1247.78    303.81 o
  24   6   0      302.49      622.94    399.80 o
  26   6   0    29837.91    31932.10   3881.89 o
  28   6   0    11845.12    13666.18   1558.36 o
  30   6   0    41450.96    43348.08   4130.75 o
  32   6   0     2601.39     3125.75    618.06 o
   1   7   0   126953.38   114508.58  18066.26 o
   3   7   0    82939.63    71745.63   8826.39 o
   5   7   0   145538.91   115609.95  13225.11 o
   7   7   0    19849.32    15672.57   2388.07 o
   9   7   0    52856.73    41662.03   7798.64 o
  11   7   0    62386.16    58964.77   9114.89 o
  13   7   0     1311.07     1559.97    241.54 o
  15   7   0    83445.75    69784.96   5689.04 o
  17   7   0      644.41      813.46    346.95 o
  19   7   0    17524.18    14845.44    929.04 o
  21   7   0    22307.01    18163.61   1391.33 o
  23   7   0     2061.12     2183.31    275.42 o
  25   7   0     3072.75     3152.69    331.41 o
  27   7   0    13449.91    14103.25   1429.12 o
  29   7   0     6790.55     8055.61    392.34 o
  31   7   0    28589.56    33421.66   2528.42 o
   0   8   0      550.98      855.55    547.76 o
   2   8   0    20587.26    18467.97   2603.21 o
   4   8   0    17746.64    15335.96   1485.21 o
   6   8   0     4779.14     4405.95    481.23 o
   8   8   0    15347.64    14705.87   1760.12 o
  10   8   0     6058.52     5769.54    772.12 o
  12   8   0    22198.94    20320.60   2799.80 o
  14   8   0     3553.47     4017.49    533.64 o
  16   8   0    24507.97    21039.07   1221.37 o
  18   8   0        0.85      609.73    316.24 o
  20   8   0      906.83     1731.04    262.60 o
  22   8   0     7408.65     6613.41    576.93 o
  24   8   0       14.53      576.67    331.45 o
  26   8   0     2722.22     3731.13    790.93 o
  28   8   0     1776.12     2341.46    300.61 o
  30   8   0     3750.07     4595.80    666.82 o
   1   9   0    47276.00    42573.20   5612.82 o
   3   9   0    24308.50    20841.75   2857.60 o
   5   9   0   166499.61   138181.06  15842.71 o
   7   9   0     6500.63     6327.99    514.23 o
   9   9   0    22832.60    19691.24   2237.75 o
  11   9   0    44229.96    43279.97   5220.67 o
  13   9   0     8908.46     8642.15    912.76 o
  15   9   0    58194.38    57431.78   5072.31 o
  17   9   0     5026.11     5377.60    588.48 o
  19   9   0    41482.96    35806.09    936.04 o
  21   9   0    27563.95    27297.78   2085.89 o
  23   9   0        9.26     1078.60    286.82 o
  25   9   0     9318.55    10260.87    558.77 o
  27   9   0     7244.53     8565.14    618.43 o
  29   9   0     5187.67     5223.01    344.15 o
   0  10   0   188965.75   174875.78  45695.86 o
   2  10   0     7686.12     7355.58   1130.65 o
   4  10   0   188658.56   148029.84  23895.57 o
   6  10   0    65956.86    58503.91   5157.26 o
   8  10   0     1532.03     2180.69    294.79 o
  10  10   0   163723.33   150011.31  14235.68 o
  12  10   0    48401.68    49037.28   4111.65 o
  14  10   0    73480.84    72224.01   5513.32 o
  16  10   0   128812.13   126436.12   8623.40 o
  18  10   0     5756.30     6261.61    329.99 o
  20  10   0    78264.52    79456.66   3696.99 o
  22  10   0    23203.00    24822.72   1405.86 o
  24  10   0     6707.11     7773.65    287.11 o
  26  10   0    24582.29    26278.23   2738.68 o
  28  10   0     4979.08     6129.70    467.16 o
   1  11   0    42263.73    39817.26   5582.00 o
   3  11   0    30394.18    28580.24   3895.66 o
   5  11   0    10235.73     8876.66    490.93 o
   7  11   0     1753.93     2078.92    446.48 o
   9  11   0      354.78      680.50    268.48 o
  11  11   0     2843.09     4116.62    340.30 o
  13  11   0     2196.54     2622.07    304.28 o
  15  11   0    57903.12    57407.63   5458.71 o
  17  11   0      127.97      450.26    260.81 o
  19  11   0     4122.53     4047.46    277.64 o
  21  11   0      356.08     1062.77    274.04 o
  23  11   0      344.12      501.09    256.38 o
  25  11   0     1161.71     1570.02    274.79 o
  27  11   0    21845.13    25834.93   1258.23 o
   0  12   0     5110.91     5291.38    901.69 o
   2  12   0    12267.33    13011.72   1911.84 o
   4  12   0    11930.87    11594.36   1682.92 o
   6  12   0   114559.80   105330.29  13599.36 o
   8  12   0    10823.53    11041.58    692.44 o
  10  12   0    64042.50    56504.61   7496.05 o
  12  12   0    15630.13    17789.30   2035.63 o
  14  12   0     3017.29     4576.86    396.86 o
  16  12   0      706.29     1190.00    297.06 o
  18  12   0     7047.96     7406.08    592.59 o
  20  12   0    32157.49    30879.96    328.02 o
  22  12   0    17603.82    17907.77    640.24 o
  24  12   0    10484.17    11768.96    839.74 o
  26  12   0     2338.13     2622.95    370.61 o
   1  13   0    29075.81    29384.43   2556.53 o
   3  13   0     1200.79     1341.82    285.19 o
   5  13   0   253868.72   242438.64  33117.61 o
   7  13   0    42744.53    37869.79   3057.71 o
   9  13   0   171279.34   165202.56  17503.05 o
  11  13   0    34216.96    32608.15   3089.27 o
  13  13   0    39603.54    41737.18   4634.87 o
  15  13   0     2736.11     2799.58    307.76 o
  17  13   0    22522.91    24620.29    862.91 o
  19  13   0     2784.51     3599.74    335.75 o
  21  13   0    77589.77    84993.31   1644.01 o
  23  13   0      259.35     1578.89    753.00 o
  25  13   0    46775.88    49144.19   3814.37 o
   0  14   0     3200.50     3740.37    531.94 o
   2  14   0    48287.81    49020.81   6554.54 o
   4  14   0      497.24      -22.96    317.27 o
   6  14   0   147784.14   142997.84  13814.64 o
   8  14   0     9404.50     8930.15    962.40 o
  10  14   0   104069.59   100751.92  10426.33 o
  12  14   0      568.47     1073.94    267.07 o
  14  14   0     4990.65     5874.90    400.86 o
  16  14   0     9999.93    10174.70    689.27 o
  18  14   0    25587.07    25209.14    990.00 o
  20  14   0    38540.14    40848.86   1873.36 o
  22  14   0    36354.05    36243.31   2191.43 o
   1  15   0    23522.80    23115.14   2812.93 o
   3  15   0    83135.74    82779.51   9981.55 o
   5  15   0      121.76      712.30    285.63 o
   7  15   0    10821.68    10425.93   1263.96 o
   9  15   0    18589.20    19029.32   1628.88 o
  11  15   0     4736.31     4994.10    307.79 o
  13  15   0      455.88     1481.02    289.17 o
  15  15   0    26343.18    28488.35   2068.58 o
  17  15   0     9666.42    12128.58    932.62 o
  19  15   0    25820.47    28992.54   1975.48 o
  21  15   0    17422.06    17284.28   1006.97 o
   0  16   0   128394.20   126658.16   8123.15 o
   2  16   0      605.01      809.06    348.30 o
   4  16   0    60064.63    58996.65   6167.23 o
   6  16   0     3283.28     2879.14    370.15 o
   8  16   0     2683.71     3410.57    309.45 o
  10  16   0     7774.82     8461.78    627.65 o
  12  16   0    63429.43    63282.17   4919.95 o
  14  16   0    38141.25    40110.32   2355.48 o
  16  16   0    86051.66    89940.17   3133.41 o
  18  16   0    26811.10    28521.42   2547.45 o
   1  17   0    66361.79    66423.34    696.16 o
   3  17   0    36320.66    36108.52   2063.06 o
   5  17   0     2838.28     2542.01    315.23 o
   7  17   0     3313.55     3304.17    366.03 o
   9  17   0     2378.03     1966.47    391.31 o
  11  17   0    45825.64    48589.41   2132.61 o
  13  17   0     4310.39     3959.68    386.58 o
  15  17   0    77832.53    77026.14   2990.18 o
   0  18   0    25194.83    25030.71    754.28 o
   2  18   0     2355.63     1950.49    377.90 o
   4  18   0     7004.37     7263.54    492.32 o
   6  18   0    22066.89    21803.32    735.63 o
   8  18   0     4784.14     5083.41    395.48 o
  10  18   0    10429.68     9261.02    820.64 o
 -35   1   1    18125.59    18900.53   1329.85 o
 -33   1   1     2150.59     2968.53    296.39 o
 -31   1   1     3696.40     4004.26    313.00 o
 -29   1   1    27125.58    29339.12   2798.26 o
 -27   1   1     2564.08     3278.01    304.77 o
 -25   1   1    87471.37    90417.16   7882.87 o
 -23   1   1     5902.39     6017.09    492.38 o
 -21   1   1    17620.39    17715.29   1866.75 o
 -19   1   1    25844.95    23840.52   2443.85 o
 -17   1   1     2665.63     3029.75    438.69 o
 -15   1   1    20244.05    18044.50   1227.05 o
 -13   1   1   198969.03   167135.86  12702.35 o
 -11   1   1    13878.41    12693.57   1044.72 o
  -9   1   1   112920.28    94748.05   9725.42 o
  -7   1   1    54691.49    48866.32   6814.66 o
  -5   1   1    45092.74    42347.73   7083.68 o
  -3   1   1   106788.95    82073.45   1010.47 o
  -1   1   1     2196.51     3678.29    481.28 o
   1   1   1   189173.20   233510.78  10062.05 o
   3   1   1    65290.98    39816.67   2478.09 o
   5   1   1    91694.50    48443.09   5333.21 o
   7   1   1   199460.02   119574.38  17762.16 o
   9   1   1    59336.18    36105.94   5897.25 o
  11   1   1   145363.16    91771.96  15552.98 o
  13   1   1    44766.63    31548.47   5314.35 o
  15   1   1    10069.27     7691.64   1241.31 o
  17   1   1   131881.27   107786.66  17176.56 o
  19   1   1      107.48      436.89    189.46 o
  21   1   1    39454.54    35394.13   5954.57 o
  23   1   1    35450.28    36949.91   5195.86 o
  25   1   1    12821.44    14651.38   1796.80 o
  27   1   1    20206.31    21908.13   2911.91 o
  29   1   1    12476.40    13780.41   1700.94 o
  31   1   1     6816.67     8771.45    746.04 o
  33   1   1    14430.56    16834.13   1285.38 o
 -34   2   1    11106.44    14757.17   1180.60 o
 -32   2   1     1138.82     1662.81    442.17 o
 -30   2   1    15403.02    14780.69   1609.89 o
 -28   2   1    49486.56    55002.83   5102.75 o
 -26   2   1    89539.15    96615.66   9064.00 o
 -24   2   1   108930.55   111270.52  10853.44 o
 -22   2   1      497.82     1402.80    193.76 o
 -20   2   1   108824.96    98090.14   8369.88 o
 -18   2   1     4124.48     4027.90    276.29 o
 -16   2   1     9677.92     8895.06   1103.65 o
 -14   2   1   172606.89   152157.66  12011.21 o
 -12   2   1    41186.64    34419.93   3621.97 o
 -10   2   1   458320.22   429795.34  60842.07 o
  -8   2   1    37275.85    34321.54   6481.60 o
  -6   2   1    50898.18    38747.28  11413.48 o
  -4   2   1    36462.56    18075.15    460.79 o
  -2   2   1    65984.57    34017.90   2717.03 o
   0   2   1    15277.24    13349.33   2589.57 o
   2   2   1   750719.94   833877.94  33086.37 o
   4   2   1     8532.86     6682.46   1183.42 o
   6   2   1   413784.34   290840.69  48497.07 o
   8   2   1    32995.79    21173.36   3569.88 o
  10   2   1   107686.20    73505.41  10841.16 o
  12   2   1   162047.92   117591.95  18156.54 o
  14   2   1   120569.10    91777.51  14790.26 o
  16   2   1   240646.36   193580.22  28303.67 o
  18   2   1    81962.71    68449.29  10953.55 o
  20   2   1    91006.13    86084.59  12063.40 o
  22   2   1   127390.04   124861.30  19270.40 o
  24   2   1       54.45       61.18    456.55 o
  26   2   1    39981.16    45910.07   5964.65 o
  28   2   1    13673.17    15076.98   1453.01 o
  30   2   1     1947.98     2199.84    404.96 o
  32   2   1    57699.70    65128.92   6118.47 o
  34   2   1      313.12     1076.88    336.38 o
 -35   3   1       81.06     1095.48    340.26 o
 -33   3   1     1137.44     1767.45    270.20 o
 -31   3   1     3825.49     5164.23    850.98 o
 -29   3   1    15664.02    18983.12   1936.85 o
 -27   3   1     4202.01     5264.57    576.09 o
 -25   3   1    42181.60    43215.65   3375.15 o
 -23   3   1     4402.91     4673.57    430.36 o
 -21   3   1    25955.49    24607.17   2685.72 o
 -19   3   1     1716.14     2473.83    516.23 o
 -17   3   1      134.44      786.68    246.59 o
 -15   3   1    11770.58    10863.45   1230.87 o
 -13   3   1    70093.80    60373.87   8937.43 o
 -11   3   1   182776.31   151000.17  27998.59 o
  -9   3   1    36398.73    26400.41   6793.67 o
  -7   3   1   148126.11   121498.81  33736.43 o
  -5   3   1     7754.50     4844.13    468.20 o
  -3   3   1    11304.37    10318.28   2693.90 o
  -1   3   1    37078.15    32395.59   7892.98 o
   1   3   1      860.42     1377.29    266.64 o
   3   3   1     1608.79     1621.05    353.27 o
   5   3   1   115665.21    80012.64  13714.18 o
   7   3   1    51026.07    33807.09   1905.98 o
   9   3   1    22653.42    16654.99   2998.17 o
  11   3   1    80656.00    64808.22  11179.75 o
  13   3   1     6301.64     4997.21    855.95 o
  15   3   1    11078.24     8934.62   1429.29 o
  17   3   1    99110.83    80397.06  12251.02 o
  19   3   1     3162.98     3353.79    404.38 o
  21   3   1    36389.81    33307.72   4395.35 o
  23   3   1      105.72      641.95    300.55 o
  25   3   1     9375.17    11752.64   1464.23 o
  27   3   1     3495.74     5094.95    560.80 o
  29   3   1     6837.03     8712.54   1506.37 o
  31   3   1     6740.41     8406.17    995.83 o
  33   3   1    11819.58    15395.08   1424.96 o
 -34   4   1    50292.37    57918.85   4022.15 o
 -32   4   1      613.61     1094.25    532.66 o
 -30   4   1    27477.60    29709.99   4115.04 o
 -28   4   1       60.92      558.55    360.54 o
 -26   4   1       47.68      684.26    253.62 o
 -24   4   1    40842.25    38818.83   4155.03 o
 -22   4   1    80939.27    82898.03   7405.79 o
 -20   4   1    55598.43    45274.75   3921.06 o
 -18   4   1    95116.79    79790.58   4954.09 o
 -16   4   1   119130.23   101264.43   9949.28 o
 -14   4   1    64633.48    48228.86   6448.76 o
 -12   4   1     3770.96     3371.51    919.24 o
 -10   4   1    61392.56    51331.24  11955.36 o
  -8   4   1   107285.23    81502.34  23017.62 o
  -6   4   1    74854.91    41095.55   5116.36 o
  -4   4   1   284104.44   223225.58  67081.06 o
  -2   4   1     3334.30     2689.33    609.37 o
   0   4   1    79462.55    67379.22   9498.00 o
   2   4   1     4826.50     3859.49    460.57 o
   4   4   1   139808.02   109722.55  12430.94 o
   6   4   1    36295.47    30075.81   6015.01 o
   8   4   1   389265.28   291129.56  31795.25 o
  10   4   1    33459.28    22981.66   1217.60 o
  12   4   1   347685.06   225513.02   9638.66 o
  14   4   1    12061.99    10095.99   1713.50 o
  16   4   1    33132.75    26507.92   3797.74 o
  18   4   1     2694.55     2534.27    467.98 o
  20   4   1     5768.24     6408.85    950.82 o
  22   4   1    28753.89    27414.60   3860.23 o
  24   4   1    39854.25    40536.32   4772.23 o
  26   4   1    76904.69    83905.48   9224.37 o
  28   4   1    23926.89    28064.48   3471.79 o
  30   4   1    16641.24    19826.32   1425.78 o
  32   4   1     2067.05     3918.80    477.83 o
  34   4   1     1074.37     1494.62    341.08 o
 -33   5   1    26190.33    27912.68   3118.59 o
 -31   5   1    53655.73    63096.05   6155.23 o
 -29   5   1    26309.76    28199.76   3234.55 o
 -27   5   1    15648.76    14869.71   1235.75 o
 -25   5   1     1180.87      229.41    461.43 o
 -23   5   1    34514.75    32679.96   2703.58 o
 -21   5   1     3050.47     3114.01    757.78 o
 -19   5   1   325113.88   281976.31  18795.16 o
 -17   5   1      643.42     1106.62    260.53 o
 -15   5   1   161568.80   128252.81  18967.78 o
 -13   5   1      129.56      691.58    229.46 o
 -11   5   1     1247.61     1580.41    510.93 o
  -9   5   1     6594.91     5499.24   1685.35 o
  -7   5   1   503110.31   317003.22  34778.96 o
  -5   5   1   104908.59    75490.04  22773.45 o
  -3   5   1   629510.75   532517.94 100136.99 o
  -1   5   1    40333.77    35725.96   4906.05 o
   1   5   1   275201.59   253460.78  31101.48 o
   3   5   1       48.50     1043.13    236.93 o
   5   5   1    11077.92     9441.16    970.68 o
   7   5   1   318274.09   274981.03  51436.89 o
   9   5   1   182228.34   136012.08  16958.99 o
  11   5   1   541056.13   410076.59  23231.60 o
  13   5   1    66827.70    43100.43   2697.98 o
  15   5   1   144284.91    98526.11   4027.33 o
  17   5   1    29792.80    22983.98   1331.50 o
  19   5   1     1246.82     1590.14    281.62 o
  21   5   1      293.88     1017.01    343.57 o
  23   5   1   182963.94   169750.81  22152.34 o
  25   5   1     2123.62     2808.71    320.27 o
  27   5   1   103280.09   108011.72  13690.24 o
  29   5   1     1702.10     1742.93    307.05 o
  31   5   1    14941.28    20047.40   2360.68 o
  33   5   1     4481.96     6128.84   1042.01 o
 -32   6   1     8043.50     9481.02   1491.34 o
 -30   6   1    33291.78    35715.15   3027.76 o
 -28   6   1     1788.21     2295.40    295.24 o
 -26   6   1        5.31      184.90    325.16 o
 -24   6   1    11116.19    11771.28   1175.81 o
 -22   6   1    65192.71    60788.39   4123.25 o
 -20   6   1    65874.88    58183.59   5210.86 o
 -18   6   1   123647.16   105045.92   9171.35 o
 -16   6   1    60841.71    50588.22   5797.01 o
 -14   6   1     2729.70     2821.59    440.39 o
 -12   6   1     8661.12     6873.66   1688.15 o
 -10   6   1    33766.88    30288.55   7749.24 o
  -8   6   1    96505.88    70822.68  16718.06 o
  -6   6   1   156969.44   123538.74  25325.75 o
  -4   6   1   514297.09   440909.22  89174.62 o
  -2   6   1    75207.99    72154.51  10427.17 o
   0   6   1   191531.28   179622.59  21190.89 o
   2   6   1    31791.64    29197.02   4729.79 o
   4   6   1     5077.94     4862.11    254.97 o
   6   6   1     3049.70     3405.13    333.99 o
   8   6   1   383092.06   346784.81  55130.35 o
  10   6   1    12526.76    10404.52   1173.30 o
  12   6   1   110746.60    82073.98   3896.01 o
  14   6   1    35452.41    26060.36    323.90 o
  16   6   1    41780.18    33483.11    722.42 o
  18   6   1    15679.49    12761.51    924.88 o
  20   6   1    41027.76    34515.27   3073.02 o
  22   6   1     2597.07     3242.32    329.49 o
  24   6   1   101545.70    96412.07  11060.37 o
  26   6   1    37963.32    42973.08   4857.41 o
  28   6   1     7919.88     8768.92    554.81 o
  30   6   1    15685.98    19603.39   1899.42 o
  32   6   1      581.66     1114.80    380.92 o
 -33   7   1      556.98      821.57    849.89 o
 -31   7   1     5250.76     5911.75    805.60 o
 -29   7   1     8785.33    10047.17    907.06 o
 -27   7   1    11307.00    11141.77    717.37 o
 -25   7   1    71034.37    70799.72   3763.96 o
 -23   7   1     2247.42     1578.29    277.75 o
 -21   7   1    87582.90    74502.83   5996.74 o
 -19   7   1    77785.80    68309.72   5540.77 o
 -17   7   1    21710.13    19352.85   2115.08 o
 -15   7   1     8622.83     8149.51   1360.93 o
 -13   7   1   141427.27   117955.53  23585.63 o
 -11   7   1      270.08     1016.65    267.69 o
  -9   7   1   185723.00   154162.89  27808.84 o
  -7   7   1    40279.49    33013.30   6737.12 o
  -5   7   1      791.99     1725.67    478.81 o
  -3   7   1    25841.80    26690.83   3574.01 o
  -1   7   1   151034.58   138992.50  16291.75 o
   1   7   1    15392.02    12227.76   1937.21 o
   3   7   1   289158.31   263109.34  37391.69 o
   5   7   1   307711.94   251554.84  16972.74 o
   7   7   1    11021.08    10473.54    862.70 o
   9   7   1   101913.97    89611.63  11524.21 o
  11   7   1     6517.55     6015.98    579.93 o
  13   7   1     4892.92     4908.95    307.17 o
  15   7   1    34069.71    28244.70    600.36 o
  17   7   1   105809.49    85923.61   4277.69 o
  19   7   1     4569.82     4506.77    634.34 o
  21   7   1   120229.30   106987.54   5313.63 o
  23   7   1    21121.49    19699.11   1271.57 o
  25   7   1      843.00     1644.21    486.90 o
  27   7   1     2822.93     3447.55    509.63 o
  29   7   1    19482.13    22432.07   2407.23 o
  31   7   1      402.73      946.35    322.16 o
 -32   8   1     4227.98     4124.70    350.10 o
 -30   8   1     7184.06     8622.44    421.40 o
 -28   8   1    76425.44    82495.35   6179.16 o
 -26   8   1    27304.66    29682.80   2478.64 o
 -24   8   1   143471.47   144853.84   6372.71 o
 -22   8   1    54082.57    52830.36   3504.88 o
 -20   8   1    38975.32    34739.28   1449.21 o
 -18   8   1       71.62      255.20    356.63 o
 -16   8   1    48066.86    41797.41   5784.17 o
 -14   8   1   155694.72   131663.44  24596.20 o
 -12   8   1    75042.78    68822.28  10684.10 o
 -10   8   1   332877.59   288979.66  48941.08 o
  -8   8   1    99609.89    81723.04  13046.00 o
  -6   8   1   111596.13    98457.85  16815.56 o
  -4   8   1     1215.76     1383.30    290.58 o
  -2   8   1    96699.98    85572.59  10226.55 o
   0   8   1    49849.59    49143.89   6749.25 o
   2   8   1   793436.94   806486.56 123852.88 o
   4   8   1     9191.09     7262.70    884.16 o
   6   8   1   572557.88   485705.63  34333.05 o
   8   8   1     1774.72     1714.40    261.64 o
  10   8   1    26356.05    22306.96   2981.07 o
  12   8   1    12325.70    11738.45    781.35 o
  14   8   1   111464.23    93448.05  10109.94 o
  16   8   1    84475.60    70419.07    481.12 o
  18   8   1   240642.44   215856.61   5560.40 o
  20   8   1   133369.11   120244.09   5570.78 o
  22   8   1    83714.41    75731.20   4942.79 o
  24   8   1    13391.92    13422.85    836.18 o
  26   8   1      911.39     1406.96    340.06 o
  28   8   1    18192.16    20800.84   1838.85 o
  30   8   1     6857.47     6751.83    665.55 o
 -31   9   1     6334.26     6816.07   1078.49 o
 -29   9   1    42487.09    48321.75   4611.23 o
 -27   9   1    21027.29    23033.05   2176.78 o
 -25   9   1    79657.44    88782.41   5466.45 o
 -23   9   1     7342.44     6636.10    612.83 o
 -21   9   1    70801.67    71801.03   4291.02 o
 -19   9   1      526.44      880.66    372.66 o
 -17   9   1    22779.63    22470.15   2672.44 o
 -15   9   1     1784.66     2274.95    308.66 o
 -13   9   1   137471.67   133500.33  18489.07 o
 -11   9   1    51688.33    44582.25   7020.44 o
  -9   9   1   239671.66   214877.91  30206.37 o
  -7   9   1    52206.28    45589.22   6084.09 o
  -5   9   1    37388.21    35442.16   5073.56 o
  -3   9   1     7952.08     8427.41    969.65 o
  -1   9   1   170473.83   161990.39  21824.58 o
   1   9   1    38413.59    32522.93   4129.04 o
   3   9   1   175435.58   151126.78  23140.15 o
   5   9   1   195168.14   153575.48  12451.66 o
   7   9   1    95970.08    75349.97   1530.89 o
   9   9   1     1514.31     1963.81    325.33 o
  11   9   1     4906.59     4996.46    484.34 o
  13   9   1    22962.51    21490.30   1636.07 o
  15   9   1    61175.29    55946.49   3026.14 o
  17   9   1   237454.38   226250.48  14747.88 o
  19   9   1     4771.26     5245.67    282.98 o
  21   9   1   124483.91   119204.05   4842.27 o
  23   9   1      121.51      424.95    440.58 o
  25   9   1     4608.34     5150.09    484.74 o
  27   9   1      299.16     1247.46    274.47 o
  29   9   1    19446.54    23456.34   2512.26 o
 -30  10   1    24095.51    28755.80   2108.97 o
 -28  10   1    23087.96    27206.32   1875.92 o
 -26  10   1     3408.47     4126.36    314.53 o
 -24  10   1     4736.97     6411.38    719.31 o
 -22  10   1    17140.55    18553.29    428.95 o
 -20  10   1     7681.23     7778.11    388.11 o
 -18  10   1    36269.18    38791.90   2473.33 o
 -16  10   1    92823.01    95186.52  10006.43 o
 -14  10   1      533.54      814.00    246.35 o
 -12  10   1    74532.39    76002.43   8068.26 o
 -10  10   1    84158.69    76233.94  10882.15 o
  -8  10   1     1915.38     2686.79    768.22 o
  -6  10   1    54506.75    50893.77   5836.42 o
  -4  10   1    87456.80    78549.66  11397.14 o
  -2  10   1     1380.67     1498.07    263.52 o
   0  10   1    97010.98    92030.10  13881.85 o
   2  10   1    98241.90    91393.78  13212.50 o
   4  10   1     6742.64     7828.13   1184.80 o
   6  10   1    22901.62    20097.34   2576.97 o
   8  10   1    51259.86    42856.27   4179.84 o
  10  10   1     1747.75     1940.70    320.22 o
  12  10   1   156902.08   148152.28   9129.71 o
  14  10   1   122066.53   111371.14   8398.00 o
  16  10   1     7648.68     6375.95    531.64 o
  18  10   1    36035.83    34599.16   1759.95 o
  20  10   1     9212.14     9670.05    491.65 o
  22  10   1     2985.94     3485.47    284.88 o
  24  10   1     8309.92     9612.35    957.89 o
  26  10   1    35159.88    39488.12   3274.54 o
  28  10   1      698.90      697.26    547.02 o
 -27  11   1     2116.73     2994.84    383.10 o
 -25  11   1       29.98      232.59    320.79 o
 -23  11   1    24166.06    25853.01   1082.39 o
 -21  11   1     3994.20     4054.59    252.30 o
 -19  11   1   151347.28   159219.92  10917.00 o
 -17  11   1     4956.74     6503.49    580.96 o
 -15  11   1   156606.63   160394.38  17701.11 o
 -13  11   1     8337.69     9205.42    787.11 o
 -11  11   1    12176.61    12259.49   1050.81 o
  -9  11   1      375.83      866.30    302.43 o
  -7  11   1    78339.76    71583.48   7278.76 o
  -5  11   1    75613.00    64689.18  10620.72 o
  -3  11   1   191787.63   171723.48  23084.70 o
  -1  11   1    72230.16    65209.56   9383.17 o
   1  11   1    33685.26    32143.97   5100.88 o
   3  11   1     6012.69     5913.90    771.63 o
   5  11   1      427.74      922.30    350.55 o
   7  11   1    95194.63    86120.41  10187.67 o
   9  11   1   105539.66    97086.98   7513.19 o
  11  11   1   147826.64   144903.94  18253.60 o
  13  11   1    21487.64    20722.01   1481.69 o
  15  11   1   131431.92   131405.53   3163.59 o
  17  11   1    11874.87    11842.09    321.37 o
  19  11   1     4516.96     5188.26    292.59 o
  21  11   1     8992.53    10044.82    455.41 o
  23  11   1    52586.91    54937.27   3029.13 o
  25  11   1     6053.21     7760.75    418.67 o
  27  11   1    84202.88    98132.83   5650.98 o
 -26  12   1     4023.86     4824.17    407.99 o
 -24  12   1     4277.31     5275.34    367.03 o
 -22  12   1    11751.20    12833.09    381.03 o
 -20  12   1    48852.15    48574.93   1200.21 o
 -18  12   1    42843.12    49204.09   3202.72 o
 -16  12   1    60312.36    62476.57   3296.20 o
 -14  12   1    36635.88    38965.70   2781.84 o
 -12  12   1     9615.98     9353.04    687.55 o
 -10  12   1     1851.35     3148.92    674.15 o
  -8  12   1   103717.36    99774.24  10773.83 o
  -6  12   1     6433.28     7875.36   1411.64 o
  -4  12   1   274714.56   244797.83  41287.40 o
  -2  12   1     6786.62     7865.40   1054.81 o
   0  12   1   131961.59   128394.31  16536.19 o
   2  12   1    22991.36    21205.36   3088.27 o
   4  12   1     3862.51     3505.12    435.45 o
   6  12   1    11577.52    10694.55   1514.25 o
   8  12   1   116114.67   111160.97  11925.68 o
  10  12   1    41760.18    40784.62   3865.81 o
  12  12   1   191054.23   185020.80  21494.14 o
  14  12   1    41227.82    43023.76   2998.47 o
  16  12   1    26545.97    25897.19   1245.74 o
  18  12   1     1828.88     2861.91    336.37 o
  20  12   1     1813.60     1633.91    346.96 o
  22  12   1    35247.55    38682.36   1298.54 o
  24  12   1    24499.89    26799.73   1843.79 o
  26  12   1    53476.20    60354.50   2167.27 o
 -25  13   1     1880.67     2171.96    370.61 o
 -23  13   1     2095.34     3139.61    371.30 o
 -21  13   1     1268.92     1768.38    347.86 o
 -19  13   1    13019.75    13898.65    313.54 o
 -17  13   1     3385.53     3768.03    269.09 o
 -15  13   1    35640.71    40558.50   2680.72 o
 -13  13   1     6758.92     7234.45    551.62 o
 -11  13   1     1923.45     2160.82    406.19 o
  -9  13   1    17926.14    17515.62   1230.56 o
  -7  13   1    21910.21    20518.42   2314.51 o
  -5  13   1    15355.58    14540.99   1022.59 o
  -3  13   1     3609.41     4472.32    289.48 o
  -1  13   1    42305.01    43387.95   6032.27 o
   1  13   1      149.54      791.42    275.50 o
   3  13   1    21603.76    20559.97   2610.64 o
   5  13   1    25673.72    23068.19   2908.73 o
   7  13   1     1007.84      955.44    309.26 o
   9  13   1    12686.51    12006.14   2262.26 o
  11  13   1    44774.04    47414.76   5310.35 o
  13  13   1     4194.16     4631.91    484.55 o
  15  13   1     4138.48     3882.01    407.93 o
  17  13   1     4744.01     5587.01    456.30 o
  19  13   1     1375.20     1365.10    565.64 o
  21  13   1     4906.84     4510.16    329.95 o
  23  13   1    12407.81    14841.72    994.71 o
  25  13   1      154.35      360.81    894.78 o
 -22  14   1     9105.55     9318.34    398.71 o
 -20  14   1     4174.27     4326.33    462.70 o
 -18  14   1     3608.14     3781.48    321.02 o
 -16  14   1     3629.86     4768.76    326.22 o
 -14  14   1    22319.39    23097.76   1141.01 o
 -12  14   1    24886.70    26312.23   1589.73 o
 -10  14   1    35459.73    34497.99   2850.58 o
  -8  14   1    24429.59    23693.42   2889.60 o
  -6  14   1     2808.50     2855.19    331.89 o
  -4  14   1    10462.80    10194.96   1098.76 o
  -2  14   1    58139.86    47390.95   9075.14 o
   0  14   1     4862.56     5221.64    608.69 o
   2  14   1    93928.42    92267.30   7858.26 o
   4  14   1       73.59      351.03    271.55 o
   6  14   1   140132.25   129289.62   7618.00 o
   8  14   1      324.36      843.49    278.03 o
  10  14   1     3831.58     4228.63    507.65 o
  12  14   1     8657.73     8879.94   1164.76 o
  14  14   1     4813.92     5124.81    322.55 o
  16  14   1    30414.26    30960.79   2481.20 o
  18  14   1    25389.09    27568.14   2894.69 o
  20  14   1    17794.72    19615.20   1639.23 o
  22  14   1     5029.20     5798.23    852.81 o
 -21  15   1    14376.96    16661.34    783.69 o
 -19  15   1    14699.02    16013.30    567.34 o
 -17  15   1      339.18      670.25    333.92 o
 -15  15   1    29197.61    31654.08   1535.33 o
 -13  15   1    31600.98    35864.14   2896.87 o
 -11  15   1     2879.24     3251.08    367.24 o
  -9  15   1    93507.09    87526.91  10789.22 o
  -7  15   1      105.33      287.80    412.28 o
  -5  15   1    30547.31    31702.15   2859.11 o
  -3  15   1    20217.93    17862.33   1208.65 o
  -1  15   1     1405.64     1585.85    328.09 o
   1  15   1    59044.16    59199.39   4098.04 o
   3  15   1    47301.27    47986.55   4882.86 o
   5  15   1    26108.80    23774.49   3804.53 o
   7  15   1    47476.89    43961.16   2883.70 o
   9  15   1      344.78      431.20    356.22 o
  11  15   1    34303.37    36278.39   3932.63 o
  13  15   1    37741.80    40610.54   2299.28 o
  15  15   1     1492.46     1460.85    387.95 o
  17  15   1    57187.89    59565.92   3831.44 o
  19  15   1     3632.04     3937.28    376.75 o
 -18  16   1      316.60      507.71    322.40 o
 -16  16   1     1324.15     1535.32    364.58 o
 -14  16   1    13312.87    14865.39    769.04 o
 -12  16   1     2041.97     1701.48    314.16 o
 -10  16   1    10268.16    11589.39    979.23 o
  -8  16   1    10924.97    11855.33    344.74 o
  -6  16   1    12636.15    13403.90   1874.72 o
  -4  16   1     5007.63     4834.35    588.51 o
  -2  16   1      154.49      762.57    289.58 o
   0  16   1     3934.71     3488.62    278.42 o
   2  16   1    22189.47    18991.74   1442.49 o
   4  16   1      216.58      563.69    291.19 o
   6  16   1      972.69      845.98    307.05 o
   8  16   1     1046.98     1559.56    437.80 o
  10  16   1     1106.46     1377.79    382.49 o
  12  16   1     3409.88     3790.48    329.35 o
  14  16   1     5603.27     5559.04    359.96 o
  16  16   1      418.24      841.35    529.87 o
  18  16   1     9801.22     9436.94    417.25 o
 -15  17   1     3283.68     3658.51    366.27 o
 -13  17   1    14215.84    14716.52    416.38 o
 -11  17   1      986.50     1493.66    333.30 o
  -9  17   1     6474.42     5411.65    653.08 o
  -7  17   1      237.58      623.44    647.35 o
  -5  17   1      191.40      980.46    556.24 o
  -3  17   1     7972.06     8574.90    380.21 o
  -1  17   1     1283.84     1519.13    356.62 o
   1  17   1     3805.61     3787.32    323.48 o
   3  17   1    14042.16    13749.54    762.53 o
   5  17   1      312.62      627.48    383.08 o
   7  17   1    19957.10    18205.30    359.58 o
   9  17   1     1053.46     1951.16    380.78 o
  11  17   1      570.31     1007.32    430.14 o
  13  17   1    17539.74    18018.93    432.04 o
 -10  18   1    28310.54    26850.46   1231.76 o
  -8  18   1    22411.25    20389.16    400.79 o
  -6  18   1     2990.83     2965.08    378.80 o
  -4  18   1    17283.40    17522.00    913.58 o
  -2  18   1    17863.34    16881.64   1282.65 o
   0  18   1    20953.26    21948.66   2137.68 o
   2  18   1    46179.56    39927.60   1694.36 o
   4  18   1     5679.31     5394.66    344.39 o
   6  18   1    42620.62    41107.29   1639.85 o
   8  18   1     3489.36     4284.53    358.52 o
 -34   0   2    54124.93    61701.63   9403.21 o
 -32   0   2        0.65      858.17    518.77 o
 -30   0   2     8189.83     9368.78   2457.44 o
 -28   0   2     1393.52     2881.66    473.94 o
 -26   0   2    51815.80    51032.29   6915.47 o
 -24   0   2    43460.68    47144.55   6230.34 o
 -22   0   2   149411.78   147850.17  24467.50 o
 -20   0   2    31070.83    28597.82   4141.21 o
 -18   0   2   102638.84    90153.26   8953.28 o
 -16   0   2   162515.45   150652.73  12778.32 o
 -14   0   2     7611.30     6760.74    417.46 o
 -12   0   2   215530.13   197025.48   1781.54 o
 -10   0   2   206213.16   205255.00   3624.58 o
  -8   0   2   200489.06   205560.94   1041.97 o
  -6   0   2    32240.22    35326.78    601.16 o
  -4   0   2   975973.25  1731458.25  47917.30 o
   2   0   2    24418.25    25905.91    821.22 o
   4   0   2  1197703.25  1254747.25  28645.66 o
   6   0   2      325.32      665.97    333.75 o
   8   0   2   425521.16   238668.14  70213.91 o
  10   0   2    28726.34    15204.47   4980.93 o
  12   0   2   303993.25   185545.25  65907.75 o
  14   0   2     1187.80      932.10    361.33 o
  16   0   2    68074.09    54039.51  20331.08 o
  18   0   2    21867.97    17487.94   6309.29 o
  20   0   2    96748.34    86493.89  27830.99 o
  22   0   2   119110.36   120755.73  39585.21 o
  24   0   2    76920.10    81086.78  22450.73 o
  26   0   2    49370.05    50098.54  12219.39 o
  28   0   2     3393.57     4929.48    490.07 o
  30   0   2     1040.48     1412.98   1237.70 o
  32   0   2     4171.34     4431.26    737.60 o
  34   0   2    37463.25    44472.44   8943.76 o
 -35   1   2    16371.14    18241.52   1067.23 o
 -33   1   2     5228.40     6126.26    498.26 o
 -31   1   2    14179.84    14532.29   1150.23 o
 -29   1   2     4497.35     4879.15    251.40 o
 -27   1   2    14352.19    17128.97    925.68 o
 -25   1   2    41458.09    43346.77   4027.53 o
 -23   1   2    91555.95    90199.35   8900.80 o
 -21   1   2    14705.75    14630.05   1050.37 o
 -19   1   2   186350.58   173064.05  11277.20 o
 -17   1   2    19875.69    18341.52    784.52 o
 -15   1   2     7533.84     6864.74    332.55 o
 -13   1   2    13983.39    13429.29   1186.36 o
 -11   1   2   209788.83   197072.97  18238.92 o
  -9   1   2    17481.50    15812.12   1551.64 o
  -7   1   2   330837.19   369023.94  40182.46 o
  -5   1   2    68500.40    74394.00   6322.29 o
  -3   1   2   198736.14   238739.86   7465.82 o
  -1   1   2    58026.95    83326.52   1512.70 o
   1   1   2    28361.75    35984.24    792.03 o
   3   1   2     3235.29     2990.34    281.46 o
   5   1   2   371159.34   263297.34  10807.05 o
   7   1   2   141404.02    78358.38  10993.92 o
   9   1   2    86998.99    49814.67   8615.97 o
  11   1   2   162571.69    96551.48  19527.95 o
  13   1   2     2648.26     1948.66    448.33 o
  15   1   2     6526.55     5570.75   1074.93 o
  17   1   2    87552.91    72145.73  15424.08 o
  19   1   2   133678.38   110840.99  22053.06 o
  21   1   2     9552.62    10560.61   1925.98 o
  23   1   2    76329.57    74425.00  12463.20 o
  25   1   2     2673.44     3008.39    427.76 o
  27   1   2    32631.48    37466.55   4721.65 o
  29   1   2     5685.52     8464.30    744.89 o
  31   1   2     6859.15     9234.84   1121.37 o
  33   1   2       13.10      313.91    293.01 o
 -34   2   2     1360.37     2168.59    294.30 o
 -32   2   2    31207.73    35843.10   3413.32 o
 -30   2   2     4680.32     6592.76    307.93 o
 -28   2   2    88463.88    99190.75   9537.84 o
 -26   2   2    21534.63    23046.67   1735.82 o
 -24   2   2    11742.97    13728.75   1035.83 o
 -22   2   2     1592.98     2189.23    293.82 o
 -20   2   2    69349.55    67620.38   4874.05 o
 -18   2   2     4168.91     4420.36    591.00 o
 -16   2   2   130238.00   120545.95   7254.86 o
 -14   2   2   224776.38   211003.92  18568.74 o
 -12   2   2    48956.28    45116.41   5316.75 o
 -10   2   2   110092.23   107884.59  15976.60 o
  -8   2   2    21123.08    18777.21   4107.51 o
  -6   2   2      312.46      303.41    311.99 o
  -4   2   2   151807.66   118265.40   2162.18 o
  -2   2   2   521009.75   526763.81   7997.88 o
   0   2   2    16061.78    18750.51    643.35 o
   2   2   2   473227.28   577619.50  13112.25 o
   4   2   2    50589.96    39320.18   1928.22 o
   6   2   2    19252.09    11171.38   1472.59 o
   8   2   2    59321.36    37012.50   5708.50 o
  10   2   2    85037.05    52802.78  10865.78 o
  12   2   2     4318.73     3150.01    679.39 o
  14   2   2   258376.61   178156.94  39875.64 o
  16   2   2    26512.07    19540.67   3636.25 o
  18   2   2    40172.97    30702.44   6181.00 o
  20   2   2    61981.70    57166.33  10150.85 o
  22   2   2     1090.83     1406.21    272.50 o
  24   2   2       81.26     -150.41    268.80 o
  26   2   2    42806.83    46003.81   7281.91 o
  28   2   2    43205.18    50029.57   7216.95 o
  30   2   2    19922.63    24243.02   2589.54 o
  32   2   2    27250.70    32115.21   2909.17 o
  34   2   2       14.16      532.64    300.90 o
 -35   3   2     1858.14     2189.63    361.33 o
 -33   3   2    27639.26    32499.15   1860.45 o
 -31   3   2    40247.18    41672.61   4781.04 o
 -29   3   2    94964.29   102083.61   8586.85 o
 -27   3   2    72589.34    75282.72   6993.87 o
 -25   3   2    84003.13    87851.63   8291.50 o
 -23   3   2    22421.73    22094.01   1576.66 o
 -21   3   2    23021.34    22481.91   1529.48 o
 -19   3   2     1130.16     1302.25    199.17 o
 -17   3   2   337955.75   325665.75  28448.03 o
 -15   3   2    12715.61    11202.34   1067.08 o
 -13   3   2   667066.06   616265.06  91155.42 o
 -11   3   2      142.21      390.53    225.99 o
  -9   3   2   231414.28   198303.06  49070.03 o
  -7   3   2    33411.59    21376.28    586.69 o
  -5   3   2   109797.46    58645.82   6337.98 o
  -3   3   2    99535.50    78232.60  24286.17 o
  -1   3   2   434849.53   476645.75  86881.61 o
   1   3   2   184950.63   189928.45  22558.34 o
   3   3   2   545648.44   554151.75   3150.20 o
   5   3   2    81694.71    56837.50   5243.38 o
   7   3   2     4219.55     3701.30    849.18 o
   9   3   2    79184.72    54090.50  10412.33 o
  11   3   2    83114.33    53259.17  11364.05 o
  13   3   2   503918.88   363546.53  70465.70 o
  15   3   2   135619.92    98075.32  18693.56 o
  17   3   2   281882.47   221001.80  42366.50 o
  19   3   2    41203.40    35583.29   5850.66 o
  21   3   2    33315.81    33189.11   5048.82 o
  23   3   2    13442.28    14035.85   2335.57 o
  25   3   2    67777.45    75317.83   9982.40 o
  27   3   2    11081.62    13156.09   1915.97 o
  29   3   2   127639.58   152786.81  17928.32 o
  31   3   2     5326.83     6435.38    558.35 o
  33   3   2    42313.93    53451.58   2929.62 o
 -34   4   2      323.71     1541.43    574.80 o
 -32   4   2    43811.27    47982.76   3417.66 o
 -30   4   2     4621.80     6610.30    632.69 o
 -28   4   2    98772.26   100263.20  10072.33 o
 -26   4   2     3203.77     4428.46    690.01 o
 -24   4   2    31821.55    33504.92   2724.45 o
 -22   4   2     1756.94     1251.29    364.35 o
 -20   4   2    18679.09    17801.81   1049.54 o
 -18   4   2    95939.16    84906.24   5983.02 o
 -16   4   2    93362.84    78974.36   8402.74 o
 -14   4   2   135713.09   117629.38  18148.80 o
 -12   4   2   156646.94   134713.66  26637.17 o
 -10   4   2   153699.42   125799.38  30799.77 o
  -8   4   2      972.60      449.82    419.21 o
  -6   4   2    57801.02    30681.18   2971.61 o
  -4   4   2    31400.50    27320.66   7683.08 o
  -2   4   2   334439.00   317237.72  75719.45 o
   0   4   2     5632.32     5051.44    982.11 o
   2   4   2   164206.45   153153.80  22008.35 o
   4   4   2     4376.24     3889.30    311.11 o
   6   4   2    94033.66    62891.98  11785.90 o
   8   4   2     5046.72     3721.24    614.81 o
  10   4   2   165969.09   117617.47  25135.20 o
  12   4   2    48582.12    38816.11   7524.43 o
  14   4   2   226881.36   170228.77  33270.05 o
  16   4   2    32064.70    26414.96   4530.85 o
  18   4   2   127329.04   101394.86  16849.90 o
  20   4   2     4218.49     4481.60   1159.69 o
  22   4   2     1668.31     2223.87    361.96 o
  24   4   2    11735.75    12202.94   1557.09 o
  26   4   2    20178.85    23082.62   2954.18 o
  28   4   2    55607.11    64764.58   7159.67 o
  30   4   2    19139.15    22330.09   2132.25 o
  32   4   2    31615.10    38191.12   1854.36 o
 -33   5   2     1168.99     2041.45    453.90 o
 -31   5   2     2641.13     2967.64    902.61 o
 -29   5   2     7783.24     8373.35    345.44 o
 -27   5   2     1031.78     1698.47    285.69 o
 -25   5   2    17926.14    15771.91   1128.21 o
 -23   5   2    31703.14    30947.36   1859.09 o
 -21   5   2     9921.69    10845.58    937.82 o
 -19   5   2    27496.46    23972.31   1422.88 o
 -17   5   2    11508.71    10450.88   1223.27 o
 -15   5   2    55114.67    47676.91   8205.70 o
 -13   5   2     7974.12     7163.24   1425.66 o
 -11   5   2    27924.90    20541.27   5686.25 o
  -9   5   2     3338.04     2615.40    428.71 o
  -7   5   2   118694.38    68196.84   9562.10 o
  -5   5   2   166174.16   127011.20  35462.23 o
  -3   5   2      147.44      484.50    258.47 o
  -1   5   2    17332.50    16117.42   3132.21 o
   1   5   2    12577.25    11743.92   1523.25 o
   3   5   2    14117.07    12778.27   2503.61 o
   5   5   2   174263.22   142087.39  21989.00 o
   7   5   2     9626.06     8399.80    708.64 o
   9   5   2    28469.02    18286.15   1617.78 o
  11   5   2    82673.95    55241.15   6138.25 o
  13   5   2     1472.73     1083.69    236.82 o
  15   5   2    15437.71    11261.90   1421.25 o
  17   5   2    27012.80    21248.42   2312.14 o
  19   5   2    21154.67    15572.96   2228.85 o
  21   5   2      369.83      249.80    262.55 o
  23   5   2    37644.46    39027.96   4404.27 o
  25   5   2     4707.68     4802.47    619.89 o
  27   5   2     8226.12     9434.31    807.35 o
  29   5   2     7362.54     7756.72   1021.93 o
  31   5   2      107.38     -187.51    322.25 o
  33   5   2      431.03     1738.18    339.24 o
 -32   6   2     7042.10     7769.39    625.18 o
 -30   6   2     3055.42     3474.53    392.35 o
 -28   6   2    18404.45    20548.94   1201.14 o
 -26   6   2    25929.66    25327.71   1121.68 o
 -24   6   2    40765.62    40747.04   3728.98 o
 -22   6   2   100664.23    91472.20   5809.03 o
 -20   6   2    18896.98    17574.26   1686.66 o
 -18   6   2   133524.13   121496.63  12390.83 o
 -16   6   2      382.82     1036.39    279.67 o
 -14   6   2    25987.97    21565.59   4354.48 o
 -12   6   2   103760.61    87283.77  22494.36 o
 -10   6   2    30666.31    18831.47   1458.84 o
  -8   6   2   341263.63   271498.13  77723.81 o
  -6   6   2    31740.95    23563.74   4621.81 o
  -4   6   2   220571.70   172793.81  49505.19 o
  -2   6   2   106124.21    93652.84  18276.79 o
   0   6   2     1857.26     2621.93    523.68 o
   2   6   2    86060.51    80751.08  12406.31 o
   4   6   2   226635.09   184684.86  30587.81 o
   6   6   2      393.41      621.50    246.20 o
   8   6   2   383347.31   302283.91  15422.56 o
  10   6   2      620.12      797.45    237.76 o
  12   6   2   105921.10    76247.15   7710.21 o
  14   6   2    15140.15    10971.04   1181.43 o
  16   6   2    13910.93    10731.14   1126.38 o
  18   6   2    79986.05    65700.28   6380.93 o
  20   6   2    47881.83    40062.25   3577.03 o
  22   6   2    61426.09    54905.61   3923.15 o
  24   6   2    52640.49    53815.60   5303.27 o
  26   6   2     5690.40     5391.73    395.57 o
  28   6   2    18544.20    21865.02   1682.84 o
  30   6   2     3430.01     3661.67    737.98 o
  32   6   2      556.19      812.98    337.47 o
 -33   7   2    35342.97    37808.00   3735.71 o
 -31   7   2      329.32     1175.36    355.07 o
 -29   7   2    20774.03    23196.38   1631.29 o
 -27   7   2    36069.01    38250.24   2070.46 o
 -25   7   2     5225.89     5144.17    409.22 o
 -23   7   2    74549.66    70312.88   3919.88 o
 -21   7   2     4901.81     5531.95    429.88 o
 -19   7   2   110487.75   100913.04  11371.12 o
 -17   7   2    71084.87    64197.75   9812.67 o
 -15   7   2     5466.66     5778.69   1152.10 o
 -13   7   2    34644.80    28335.48   6728.98 o
 -11   7   2    61072.25    35771.88   2421.66 o
  -9   7   2    96548.55    75138.30  18042.66 o
  -7   7   2   294116.34   237197.58  59595.40 o
  -5   7   2      564.61     1132.65    520.75 o
  -3   7   2   250211.66   198677.25  51577.06 o
  -1   7   2    56504.66    55441.51   7703.83 o
   1   7   2    10458.18    10513.06   1615.04 o
   3   7   2   250921.02   229573.11  37267.77 o
   5   7   2    33254.44    26268.22   4014.76 o
   7   7   2   209934.53   172344.08  23055.52 o
   9   7   2   212569.41   177121.97   6908.73 o
  11   7   2    20391.78    17355.96   1795.75 o
  13   7   2   105668.97    81806.00   8314.19 o
  15   7   2     5013.66     4308.75    397.99 o
  17   7   2    32283.76    25048.68   2285.48 o
  19   7   2   131537.66   118261.83  10106.35 o
  21   7   2      325.23      516.53    326.58 o
  23   7   2    62838.11    60234.88   5457.62 o
  25   7   2    17243.89    17515.96   1924.81 o
  27   7   2    31458.89    38745.00   4522.09 o
  29   7   2    16813.44    19325.06   1895.97 o
  31   7   2     1448.41     1670.14    397.43 o
 -32   8   2     3057.58     3164.75    390.02 o
 -30   8   2     3619.70     3708.20    455.53 o
 -28   8   2      705.76     1310.14    274.97 o
 -26   8   2     4600.20     4827.67    312.94 o
 -24   8   2     1604.99     2057.77    282.42 o
 -22   8   2     3359.71     3908.90    321.71 o
 -20   8   2     6945.44     6681.49    383.60 o
 -18   8   2    49535.14    46173.46   5631.32 o
 -16   8   2     1157.99     1551.29    290.74 o
 -14   8   2     2078.51     2557.38    659.37 o
 -12   8   2    36383.04    34244.82   6834.14 o
 -10   8   2    14940.88    11119.24   2745.37 o
  -8   8   2    12198.46    12603.33   3432.52 o
  -6   8   2    14957.32    11639.92   2754.88 o
  -4   8   2    14815.21    12373.87   2179.43 o
  -2   8   2     7185.17     7173.07    944.13 o
   0   8   2     2496.62     2741.22    425.71 o
   2   8   2      225.56      491.93    241.94 o
   4   8   2    31002.36    24646.06   3914.84 o
   6   8   2     6142.16     4725.38    922.35 o
   8   8   2     3674.52     3660.46    598.77 o
  10   8   2    16573.46    15002.45   1060.29 o
  12   8   2     2566.80     2529.28    280.28 o
  14   8   2     1552.94     1950.00    256.70 o
  16   8   2     1916.35     2564.90    230.76 o
  18   8   2    23390.94    20687.76   1536.24 o
  20   8   2    17680.82    15029.54   1275.25 o
  22   8   2      359.71      732.51    335.56 o
  24   8   2     3099.53     4136.68    797.70 o
  26   8   2        2.07      241.27    342.59 o
  28   8   2      377.81      728.40    325.28 o
  30   8   2     6359.78     6616.67    724.91 o
 -31   9   2      543.91      353.80    331.90 o
 -29   9   2      691.23     1591.97    429.27 o
 -27   9   2    25382.76    26422.11   1224.90 o
 -25   9   2      100.89      134.89    286.49 o
 -23   9   2    31775.25    31707.41   2917.89 o
 -21   9   2     4541.78     4852.32    537.30 o
 -19   9   2    29890.64    31613.96   3495.81 o
 -17   9   2    40909.89    35774.06   5383.90 o
 -15   9   2     1056.40     1526.95    235.96 o
 -13   9   2     1561.88     2477.20    264.91 o
 -11   9   2    32153.43    26699.58   5010.56 o
  -9   9   2    19583.75    15410.12   2464.09 o
  -7   9   2   101530.33    74675.38  16060.35 o
  -5   9   2     6329.11     5849.45   1047.05 o
  -3   9   2     5331.02     6192.45   1635.18 o
  -1   9   2    21030.80    19212.18   2582.38 o
   1   9   2     8092.29     7431.08   1042.45 o
   3   9   2    12135.55    11691.04   2255.80 o
   5   9   2    13885.59    11375.68   1685.17 o
   7   9   2    29820.75    23452.59   2837.15 o
   9   9   2    93747.08    82894.87  10308.79 o
  11   9   2    21264.98    17222.86   1043.74 o
  13   9   2     1174.07     1793.94    261.16 o
  15   9   2      987.60     1454.67    333.93 o
  17   9   2    11005.85    10743.40    778.88 o
  19   9   2    34185.12    33656.20   2758.07 o
  21   9   2       37.79      455.67    339.03 o
  23   9   2    23220.73    24811.87   2316.09 o
  25   9   2     2385.31     3837.46    371.65 o
  27   9   2     9005.19    10691.18    830.87 o
  29   9   2     6604.96     9094.73   1599.59 o
 -30  10   2      124.02      589.09    341.93 o
 -28  10   2    19677.25    21433.86   1687.01 o
 -26  10   2    19506.34    20853.36    895.06 o
 -24  10   2    34236.53    36681.34   2578.41 o
 -22  10   2    55204.79    57653.25   1817.09 o
 -20  10   2    15044.74    17996.83   1398.58 o
 -18  10   2   113234.52   122333.21  10084.25 o
 -16  10   2     1200.86     1814.63    506.78 o
 -14  10   2    18624.16    17473.33   2794.66 o
 -12  10   2    36084.52    30397.67   4511.66 o
 -10  10   2    20590.09    18079.73   2990.30 o
  -8  10   2   261475.56   241762.88  38915.72 o
  -6  10   2    23759.06    20767.71   2879.13 o
  -4  10   2    60172.13    55334.92   9634.95 o
  -2  10   2    18087.11    16283.65   2270.47 o
   0  10   2     1260.06     1246.15    250.43 o
   2  10   2     7090.60     6261.50    926.63 o
   4  10   2    50120.73    43092.11   6483.39 o
   6  10   2      657.01     1097.22    315.19 o
   8  10   2   228540.67   206925.77  30547.19 o
  10  10   2     1074.56     1424.52    253.57 o
  12  10   2    87543.04    79403.66   6808.98 o
  14  10   2    11582.34    10456.57    882.74 o
  16  10   2      238.92     2337.57    542.19 o
  18  10   2    87004.34    84449.48   3989.16 o
  20  10   2    39417.29    38398.26   2070.15 o
  22  10   2    33858.12    36060.53   1661.78 o
  24  10   2    52852.55    57155.86   2969.49 o
  26  10   2     5006.32     4702.56    456.30 o
  28  10   2    28534.87    33901.41   2384.64 o
 -29  11   2       61.46       70.50    356.41 o
 -27  11   2     8498.70     8739.50    315.24 o
 -25  11   2      707.35     1232.76    309.53 o
 -23  11   2    23131.65    23856.71    520.64 o
 -21  11   2       83.13      416.38    292.48 o
 -19  11   2    25863.18    27189.51   2577.17 o
 -17  11   2     1348.36     1512.65    244.41 o
 -15  11   2       86.44     1447.16    521.57 o
 -13  11   2     4008.14     4011.72    595.21 o
 -11  11   2   104467.19    98412.97  16531.84 o
  -9  11   2     1940.22     2282.97    385.17 o
  -7  11   2    79706.94    71382.43  13582.34 o
  -5  11   2     2146.29     2989.55    791.35 o
  -3  11   2    48535.82    38155.82   8971.77 o
  -1  11   2      404.20      978.16    360.57 o
   1  11   2      666.19      961.09    264.69 o
   3  11   2    30956.51    28511.07   4200.92 o
   5  11   2    22667.15    20569.25   2681.71 o
   7  11   2    36625.97    28739.89   5974.56 o
   9  11   2    37200.90    33828.76   5443.61 o
  11  11   2    81022.90    75959.20   8033.37 o
  13  11   2      420.28      770.90    283.69 o
  15  11   2     1261.21     2255.40    637.04 o
  17  11   2     1231.06     2544.65   1023.56 o
  19  11   2    22038.91    25836.50   1068.43 o
  21  11   2     3792.42     5461.09    560.89 o
  23  11   2    14161.42    16898.97    988.84 o
  25  11   2     1434.94     1442.09    441.31 o
  27  11   2     8046.04     9000.34    416.52 o
 -26  12   2     2267.79     2964.94    306.98 o
 -24  12   2     4323.88     5729.94    348.55 o
 -22  12   2        4.08      255.55    270.91 o
 -20  12   2     2402.08     2855.75    508.25 o
 -18  12   2    26560.84    26903.13   2362.63 o
 -16  12   2    50018.02    57443.27   3569.09 o
 -14  12   2    49817.98    55153.65   4795.38 o
 -12  12   2     9985.60    10445.56   1117.89 o
 -10  12   2    71269.58    66618.11   7813.27 o
  -8  12   2      489.53      762.73    338.18 o
  -6  12   2      407.44      507.26    309.65 o
  -4  12   2    20739.17    19476.73   2935.31 o
  -2  12   2    38225.27    36423.00   5454.77 o
   0  12   2     7664.51     7747.52    791.04 o
   2  12   2    70620.06    66516.90   9656.27 o
   4  12   2    14752.96    14468.74   2503.33 o
   6  12   2     2323.63     2804.94    651.55 o
   8  12   2       85.58     2292.72    785.53 o
  10  12   2    49695.80    47618.12   6491.19 o
  12  12   2     2075.59     1929.47    287.60 o
  14  12   2    72735.93    70421.67  10324.37 o
  16  12   2    21883.02    22859.83    594.41 o
  18  12   2    40024.74    40470.99    616.81 o
  20  12   2     2186.46     3241.73    894.40 o
  22  12   2     1272.90     2314.24    390.83 o
  24  12   2     1108.16     2012.16    370.66 o
  26  12   2     6984.95     7883.33    364.07 o
 -25  13   2    30952.95    32145.55   1017.89 o
 -23  13   2      914.42     1223.62    258.79 o
 -21  13   2     2840.84     3240.97    352.04 o
 -19  13   2      108.19      541.48    302.54 o
 -17  13   2   105117.63   120627.94   6404.45 o
 -15  13   2      646.60      953.03    447.09 o
 -13  13   2   108664.81   103290.16   5456.93 o
 -11  13   2     1675.87     1950.68    282.77 o
  -9  13   2    32829.94    31202.62   5087.20 o
  -7  13   2    18441.52    17487.01   1451.96 o
  -5  13   2    31391.34    29498.44   3160.58 o
  -3  13   2    17486.48    16698.47   3268.88 o
  -1  13   2   232214.28   229095.23  25557.58 o
   1  13   2   100916.68    99064.28  12174.45 o
   3  13   2    90639.52    84750.30  10961.43 o
   5  13   2    23303.82    22520.08   3050.40 o
   7  13   2    17028.38    15889.31   1980.68 o
   9  13   2    26928.51    24738.11   2306.53 o
  11  13   2    13488.39    13387.79   1311.76 o
  13  13   2    86153.29    84667.29   1221.73 o
  15  13   2    15848.41    17137.59    500.14 o
  17  13   2    89602.60    84962.55  13842.42 o
  19  13   2    12145.09    13168.84    388.47 o
  21  13   2     6525.77     6581.91    382.03 o
  23  13   2      215.42      836.75    495.39 o
 -24  14   2    10845.39    11420.33    404.42 o
 -22  14   2     4055.18     4100.75    303.80 o
 -20  14   2    22110.79    24793.55    839.88 o
 -18  14   2    16570.89    16625.81   1032.32 o
 -16  14   2    28458.60    30511.46   2049.57 o
 -14  14   2    71940.81    80390.75   4271.88 o
 -12  14   2    22879.62    22997.71   1689.04 o
 -10  14   2    19370.59    18272.10    745.88 o
  -8  14   2      355.64      351.21    691.43 o
  -6  14   2      417.46     1310.43    511.66 o
  -4  14   2    12667.40    13235.70   1463.79 o
  -2  14   2   102208.24    89363.91  17838.30 o
   0  14   2     8439.49     8793.93    842.72 o
   2  14   2   154266.58   155814.64  16576.85 o
   4  14   2     1146.10     1557.55    336.08 o
   6  14   2     4364.29     4142.39    708.74 o
   8  14   2     2746.20     2441.52    391.19 o
  10  14   2    24784.84    25999.51   2114.56 o
  12  14   2     2128.96     2197.44    292.82 o
  14  14   2    82163.66    88101.73   5238.20 o
  16  14   2     3889.06     4329.97   1211.67 o
  18  14   2    34846.21    32741.93    796.65 o
  20  14   2    15705.60    17921.63    427.78 o
  22  14   2      333.93      220.28    830.80 o
 -21  15   2      642.81     1330.62    287.74 o
 -19  15   2    46863.32    52621.82   2018.35 o
 -17  15   2     5176.05     4760.88    417.02 o
 -15  15   2     2694.99     3550.00    456.53 o
 -13  15   2    22174.03    23107.08   1216.10 o
 -11  15   2    24413.19    25349.67   1991.45 o
  -9  15   2     1975.74     2582.19    439.76 o
  -7  15   2    82726.31    85169.65   7717.70 o
  -5  15   2    13966.05    11822.02   2025.27 o
  -3  15   2    12316.89    12675.87   1465.64 o
  -1  15   2    27077.37    25364.55   3008.77 o
   1  15   2    17989.29    19823.66   1941.85 o
   3  15   2      423.19      164.53    377.82 o
   5  15   2    52015.85    52289.45   5024.51 o
   7  15   2    59728.64    62791.30   3903.65 o
   9  15   2    13416.07    13798.90   1620.96 o
  11  15   2    30837.02    29004.23   2518.72 o
  13  15   2     3568.60     4117.76    435.08 o
  15  15   2    12682.51    13540.60   1064.44 o
  17  15   2     5160.29     5517.51    908.87 o
  19  15   2    16130.48    16350.92    939.02 o
 -18  16   2    47680.77    50427.36   2379.94 o
 -16  16   2      810.37     1484.33    330.07 o
 -14  16   2     3456.22     4046.33    323.63 o
 -12  16   2    45145.63    47223.12   3235.11 o
 -10  16   2    13709.75    13905.69   1281.78 o
  -8  16   2   119385.17   123328.60   7876.17 o
  -6  16   2    19107.46    20730.36   2038.27 o
  -4  16   2    91730.09    93891.70   9676.05 o
  -2  16   2     2620.12     3466.62    423.49 o
   0  16   2      333.61      565.32    296.58 o
   2  16   2      301.25      771.34    402.87 o
   4  16   2    69192.56    69698.39   6609.13 o
   6  16   2      129.95      763.61    267.19 o
   8  16   2   138627.84   135184.89  14135.86 o
  10  16   2     2883.89     3835.22    485.15 o
  12  16   2    44256.69    45484.00   3091.79 o
  14  16   2     4326.20     4806.32    994.36 o
  16  16   2     1995.69      702.52    489.34 o
 -15  17   2     6083.58     6556.08    483.36 o
 -13  17   2     5270.62     6250.77    393.34 o
 -11  17   2    49213.23    51602.23   3854.01 o
  -9  17   2     1111.07      715.19    522.52 o
  -7  17   2   106820.84   112618.95   7102.07 o
  -5  17   2    18723.44    18584.01    838.44 o
  -3  17   2    45577.91    42026.09   4587.18 o
  -1  17   2      738.88     1269.34    383.61 o
   1  17   2      705.18      707.80    427.76 o
   3  17   2    22365.00    23528.97   1567.46 o
   5  17   2    57360.18    54263.52   3494.49 o
   7  17   2    58499.95    56316.16   2471.21 o
   9  17   2    27814.61    26322.21   1581.42 o
  11  17   2    38444.53    40242.73   1364.38 o
  13  17   2    14627.94    15086.27    801.99 o
 -10  18   2    28288.16    26621.79    398.80 o
  -8  18   2    15138.87    14765.21    621.51 o
  -6  18   2     5091.91     5385.76    420.98 o
  -4  18   2    26522.91    26327.02    891.43 o
  -2  18   2     2283.05     2445.11    385.26 o
   0  18   2      538.51       57.03   1016.06 o
   2  18   2     9213.11     7813.94    513.62 o
   4  18   2    21178.03    21563.47    634.66 o
   6  18   2      479.05     1319.70    304.64 o
   8  18   2    26657.56    25510.54    406.94 o
 -35   1   3    14732.01    17993.11   1109.38 o
 -33   1   3     6490.33     6948.54    447.32 o
 -31   1   3    34647.86    37406.90   2458.44 o
 -29   1   3     8726.91     8138.46    779.02 o
 -27   1   3    22126.75    21702.43   1502.55 o
 -25   1   3    33754.62    34863.06   2658.64 o
 -23   1   3    20309.86    19464.18    919.94 o
 -21   1   3    84579.13    77703.36   3336.98 o
 -19   1   3     4343.92     5715.10    221.71 o
 -17   1   3   107727.17   101282.43   4420.66 o
 -15   1   3    62594.51    58140.10   2403.63 o
 -13   1   3    52395.78    52010.96   3846.67 o
 -11   1   3   158662.28   167404.44  10996.49 o
  -9   1   3   133345.03   150966.67   9898.10 o
  -7   1   3   125870.48   146003.92   8802.52 o
  -5   1   3   301355.22   381746.44  15648.66 o
  -3   1   3     4108.00     5067.15    351.02 o
   1   1   3    26181.27    30172.25    559.50 o
   3   1   3    61219.06    64599.26   1068.95 o
   5   1   3   141913.70   119405.07   4295.42 o
   7   1   3     2420.96     2599.14    236.28 o
   9   1   3    81776.48    49499.51   6463.01 o
  11   1   3    73946.32    44643.19   9072.21 o
  13   1   3   125193.98    76957.50  16669.14 o
  15   1   3    65350.45    45172.36  10214.63 o
  17   1   3     2565.82     2383.64    638.96 o
  19   1   3    11560.58     9532.88   1879.13 o
  21   1   3    36291.11    34116.74   6856.96 o
  23   1   3     1002.58     1224.32    286.27 o
  25   1   3    60670.42    63240.80  10903.44 o
  27   1   3    21895.47    25127.99   4271.08 o
  29   1   3    22597.69    27459.83   3588.26 o
  31   1   3     9742.01    11629.73   1052.22 o
  33   1   3      134.85      305.39    272.26 o
 -34   2   3     4834.53     5283.34    336.77 o
 -32   2   3    50387.79    55237.82   4004.72 o
 -30   2   3     3923.99     3550.07    250.58 o
 -28   2   3    20989.50    21477.85   1580.89 o
 -26   2   3    28745.85    30284.20   2047.22 o
 -24   2   3    11099.43    11963.96    661.48 o
 -22   2   3   116069.34   112566.82   3900.59 o
 -20   2   3   110555.35    98994.92   4986.31 o
 -18   2   3    15257.46    14609.01   1118.02 o
 -16   2   3   329759.59   313141.94  30823.53 o
 -14   2   3    47544.52    51052.37   4909.98 o
 -12   2   3   204753.23   188247.05  30332.45 o
 -10   2   3    45322.52    40069.07   6542.29 o
  -8   2   3      357.60      944.26    256.83 o
  -6   2   3   253580.66   240570.78   9623.53 o
  -4   2   3     1114.73     1776.45    339.02 o
  -2   2   3   418203.72   554929.94   3716.85 o
   0   2   3    26123.95    28544.94    960.84 o
   2   2   3    27581.90    30235.08   2135.23 o
   4   2   3     1518.42     1881.38    294.32 o
   6   2   3    36081.48    27187.43    996.03 o
   8   2   3     1884.46     2499.26    718.81 o
  10   2   3   241336.11   150016.06  26310.07 o
  12   2   3    15368.67    12199.21   2522.32 o
  14   2   3   206112.03   138401.02  32738.59 o
  16   2   3     7201.75     5192.83   1356.35 o
  18   2   3     1596.26     1628.08    364.97 o
  20   2   3    78627.97    66418.60  13980.27 o
  22   2   3     8998.53     8937.67   1729.72 o
  24   2   3    56030.23    56756.31   9002.79 o
  26   2   3   101696.22   112694.32  16823.89 o
  28   2   3    19476.60    22384.62   2787.68 o
  30   2   3    24980.01    29348.73   3257.57 o
  32   2   3     1011.37     1522.80    270.78 o
 -35   3   3     8448.32     8823.18    430.27 o
 -33   3   3     2467.57     2601.70    337.55 o
 -31   3   3    31488.57    31782.53   3519.50 o
 -29   3   3    13057.16    13161.61    324.20 o
 -27   3   3     3471.23     5188.96    327.37 o
 -25   3   3     5507.26     7721.60    399.38 o
 -23   3   3     8359.07     8092.11    334.38 o
 -21   3   3    53530.68    50456.89   2483.88 o
 -19   3   3    23910.92    23362.42   2536.74 o
 -17   3   3    91574.61    81566.09   7920.46 o
 -15   3   3    22898.56    21862.88   2798.25 o
 -13   3   3    32587.72    27792.78   4919.72 o
 -11   3   3    37970.16    35951.25   7315.67 o
  -9   3   3     6878.17     7048.32   1788.07 o
  -7   3   3    11091.57     8558.13    747.68 o
  -5   3   3   271981.56   215652.56   3340.38 o
  -3   3   3     3596.33     7393.49   2790.73 o
  -1   3   3    64508.84    71440.67   5209.04 o
   1   3   3    27494.52    28881.15   2366.77 o
   3   3   3     3283.57     3980.94    326.35 o
   5   3   3       47.41      319.47    231.16 o
   7   3   3    93911.54    73125.45   4254.88 o
   9   3   3     1717.74     1371.97    249.26 o
  11   3   3   264342.28   181555.16  41561.54 o
  13   3   3    35473.80    24355.19   5305.67 o
  15   3   3       42.51      181.29    225.91 o
  17   3   3     2556.29     2526.44    537.64 o
  19   3   3     2945.79     2947.03    502.90 o
  21   3   3    22919.63    21037.66   4335.16 o
  23   3   3    11466.43    12488.06   2189.91 o
  25   3   3    17450.90    20518.61   3320.80 o
  27   3   3     4803.21     5313.12    963.82 o
  29   3   3    18834.55    24915.99   2633.72 o
  31   3   3      462.08     1195.08    321.00 o
  33   3   3        5.91      626.48    342.03 o
 -34   4   3     2013.96     2209.12    382.87 o
 -32   4   3     2874.02     2732.75    360.43 o
 -30   4   3     7827.38     9263.39    852.92 o
 -28   4   3     2036.97     3320.83    766.19 o
 -26   4   3   113326.32   114311.25   7221.22 o
 -24   4   3     5200.58     4887.62    674.72 o
 -22   4   3    72279.31    68991.13   4544.67 o
 -20   4   3      131.17      793.41    257.55 o
 -18   4   3     5476.07     5384.93    519.43 o
 -16   4   3    33209.46    31493.40   3967.24 o
 -14   4   3    47049.73    41139.07   6436.82 o
 -12   4   3   251237.13   214792.75  47612.16 o
 -10   4   3   279657.78   254139.53  64647.69 o
  -8   4   3   404488.50   255802.69  17989.35 o
  -6   4   3     3335.31     2169.61    481.17 o
  -4   4   3   162500.02   142450.91  37967.68 o
  -2   4   3    18250.84    16707.22   3070.21 o
   0   4   3    68059.84    67619.91   8265.48 o
   2   4   3      839.05     1360.13    261.30 o
   4   4   3   199212.09   186928.31  11987.83 o
   6   4   3     3600.58     2928.04    421.40 o
   8   4   3   130374.72    92100.01   4554.42 o
  10   4   3    22926.23    18089.78   3390.13 o
  12   4   3      509.39      926.24    218.53 o
  14   4   3     1979.17     1280.89    327.89 o
  16   4   3   150680.02   116032.08  26772.40 o
  18   4   3    15883.67    13752.06   2742.92 o
  20   4   3    83275.25    67447.09  12516.64 o
  22   4   3    24926.91    23887.71   3719.73 o
  24   4   3    40529.27    40739.10   5902.20 o
  26   4   3        7.37      476.41    257.27 o
  28   4   3     1523.05     1906.75    252.82 o
  30   4   3    15046.24    17603.85   1511.38 o
  32   4   3     8610.81    10749.61    898.86 o
 -33   5   3     7313.83     8862.12   1606.55 o
 -31   5   3    17219.50    21167.55   2093.36 o
 -29   5   3    18398.56    19534.80    816.36 o
 -27   5   3    88834.89    84780.63   5807.25 o
 -25   5   3    53343.80    52969.95   2025.05 o
 -23   5   3   224248.98   207623.22  14597.25 o
 -21   5   3    19699.38    19433.78   1834.98 o
 -19   5   3     8578.61     8644.75   1449.82 o
 -17   5   3     9772.71     8687.91   1195.59 o
 -15   5   3   156662.02   137498.11  24332.25 o
 -13   5   3     4621.06     4300.90   1010.83 o
 -11   5   3   538996.44   488921.50 125114.47 o
  -9   5   3     8476.50     4863.72    235.61 o
  -7   5   3   529699.00   326378.63  51015.95 o
  -5   5   3    10635.69    10661.33   3273.18 o
  -3   5   3       43.87      392.72    198.56 o
  -1   5   3    69542.90    63861.45  12420.42 o
   1   5   3   209917.41   210867.47  23508.88 o
   3   5   3   237363.03   247875.08   9478.52 o
   5   5   3   454365.94   430873.69  18454.35 o
   7   5   3   295090.66   244599.33   8407.70 o
   9   5   3    70953.94    49719.06   1978.08 o
  11   5   3     3088.69     2819.19    568.69 o
  13   5   3     6195.41     4900.82   1013.68 o
  15   5   3   144617.86   113693.27  26257.37 o
  17   5   3    30252.20    24875.12   5200.95 o
  19   5   3   280335.81   240000.77  46925.86 o
  21   5   3    20715.54    20453.45   3298.64 o
  23   5   3    63909.26    61075.28   8882.08 o
  25   5   3     4443.85     4841.12    466.96 o
  27   5   3     9603.81     9355.42   1454.44 o
  29   5   3     8210.11    10663.09    940.62 o
  31   5   3    55680.35    67566.84   5831.31 o
 -34   6   3     6740.68     7299.93    576.71 o
 -32   6   3      718.61     1590.84    330.23 o
 -30   6   3    16533.09    16999.05    887.83 o
 -28   6   3      859.26     1724.94    720.20 o
 -26   6   3    53504.33    52691.00   4282.35 o
 -24   6   3    32194.38    30788.69   1229.33 o
 -22   6   3    45784.14    47485.30   3788.95 o
 -20   6   3    67901.38    67039.66   6654.71 o
 -18   6   3     8229.77     7531.91   1354.61 o
 -16   6   3    13701.38    13768.72   2101.38 o
 -14   6   3    93631.99    80508.68  16841.09 o
 -12   6   3    49179.04    39630.74   9576.84 o
 -10   6   3    75980.86    43444.84   5089.24 o
  -8   6   3   303449.50   247958.67  57218.43 o
  -6   6   3    26738.82    20318.40   5951.21 o
  -4   6   3     1400.65     1189.09    376.62 o
  -2   6   3    76883.95    76084.23  16327.44 o
   0   6   3   188758.75   186920.00  32959.55 o
   2   6   3     1053.34     1613.88    239.15 o
   4   6   3   452795.31   449192.81  17188.49 o
   6   6   3    16123.90    14893.29    308.80 o
   8   6   3   193577.94   147409.39   3886.60 o
  10   6   3    26715.44    21987.50   1772.26 o
  12   6   3     3450.31     5012.47   1518.20 o
  14   6   3     1271.47     1250.50    250.69 o
  16   6   3    42167.11    32627.76   6124.77 o
  18   6   3    16524.98    13288.36   2032.97 o
  20   6   3   126638.18   106191.09  13521.79 o
  22   6   3    45983.98    41498.37   4751.82 o
  24   6   3     3260.66     3803.01    546.66 o
  26   6   3     3860.11     4747.55    888.27 o
  28   6   3    13363.79    15281.80   2089.47 o
  30   6   3    11425.57    14305.60   1241.20 o
 -33   7   3    15404.77    15622.18    948.33 o
 -31   7   3    11558.03    11503.43    521.28 o
 -29   7   3    22082.04    22448.23   2363.10 o
 -27   7   3      321.47      610.82    330.35 o
 -25   7   3     2918.87     3156.84    254.08 o
 -23   7   3    46246.83    43871.52   3912.40 o
 -21   7   3    91946.43    83320.40   7579.54 o
 -19   7   3    19578.81    20686.65   2916.93 o
 -17   7   3   189296.23   166407.31  30985.46 o
 -15   7   3     9409.71     9443.53   2136.94 o
 -13   7   3    35298.35    33512.97   8115.85 o
 -11   7   3    11004.88     6684.03    882.69 o
  -9   7   3    54565.15    43062.47  10512.02 o
  -7   7   3    11013.51     9439.39   3125.68 o
  -5   7   3   433916.81   354458.81 107811.24 o
  -3   7   3    45008.22    38220.48   9956.43 o
  -1   7   3   212661.38   195515.89  35610.64 o
   1   7   3   143280.91   137584.73  20747.72 o
   3   7   3     1558.25     2741.88    733.61 o
   5   7   3    14608.76    12964.92   1111.28 o
   7   7   3   128122.70    99288.48   4540.60 o
   9   7   3    96627.30    81176.91   2010.07 o
  11   7   3    39760.72    31844.71   1143.15 o
  13   7   3   123088.91   101053.05   9129.50 o
  15   7   3     4621.94     3559.97    691.02 o
  17   7   3    50124.89    38804.71   4899.71 o
  19   7   3    53993.27    48075.17   5450.12 o
  21   7   3    19383.78    16840.33   1651.25 o
  23   7   3    19763.45    20038.27   2034.34 o
  25   7   3    82880.45    90480.61   8960.84 o
  27   7   3      249.04     1068.69    513.40 o
  29   7   3    16878.07    20011.27   2015.61 o
  31   7   3     2410.51     3295.59    553.63 o
 -32   8   3    89884.54    91511.42   6367.09 o
 -30   8   3      100.57      589.94    484.85 o
 -28   8   3    29220.21    29632.19   1209.25 o
 -26   8   3       17.35      240.99    286.10 o
 -24   8   3     8246.08     8009.99    457.91 o
 -22   8   3    20889.20    19436.32   1442.35 o
 -20   8   3   202193.92   189325.78  22813.44 o
 -18   8   3   112151.24   105745.72  15665.31 o
 -16   8   3   228673.50   212877.63  36461.75 o
 -14   8   3   100099.44    89191.96  18589.25 o
 -12   8   3    20064.60    18560.94   3922.30 o
 -10   8   3    10452.25     9535.27   1691.65 o
  -8   8   3     2175.71     2762.04    470.42 o
  -6   8   3   307931.34   254298.03  70925.91 o
  -4   8   3   128463.46   104714.55  26069.82 o
  -2   8   3   623598.63   619747.25 105719.09 o
   0   8   3      999.71     1234.41    276.12 o
   2   8   3   152701.86   139021.95  24567.89 o
   4   8   3     5531.89     5327.92   1116.97 o
   6   8   3    68859.63    62626.51   7351.40 o
   8   8   3     7192.82     7498.27    268.00 o
  10   8   3   350534.75   303656.50   5232.22 o
  12   8   3     6149.60     4422.05    363.99 o
  14   8   3   156785.22   135042.11   2420.43 o
  16   8   3    10833.52    10057.43    822.88 o
  18   8   3     8948.62     8290.28   1039.77 o
  20   8   3     3551.82     3657.74    962.56 o
  22   8   3    86764.52    85553.74   7670.15 o
  24   8   3    70068.87    66571.01   4109.88 o
  26   8   3    62487.96    69060.35   4372.97 o
  28   8   3    42711.74    48900.13   5511.54 o
  30   8   3    14605.31    16149.06   1232.89 o
 -31   9   3    32162.49    33790.74    933.71 o
 -29   9   3    21959.05    23205.91   1712.78 o
 -27   9   3     2144.51     3261.65    308.16 o
 -25   9   3      444.83      848.54    295.63 o
 -23   9   3     4112.34     4053.04    302.52 o
 -21   9   3   129419.80   128636.77  14136.73 o
 -19   9   3    23651.50    22651.52   3208.47 o
 -17   9   3   325897.28   306886.50  53598.19 o
 -15   9   3      181.42      796.22    229.39 o
 -13   9   3    95277.30    82007.54  14769.09 o
 -11   9   3    13761.64    11882.86   2450.08 o
  -9   9   3     3709.61     3350.26    831.18 o
  -7   9   3    49923.07    40742.16   8079.86 o
  -5   9   3   272019.06   226324.08  64871.11 o
  -3   9   3    32254.81    27737.67   6508.23 o
  -1   9   3   231801.09   215700.61  37088.36 o
   1   9   3   148252.77   146869.66  25962.10 o
   3   9   3      601.84      611.03    232.24 o
   5   9   3     2721.26     3028.37    753.56 o
   7   9   3   115066.22    94724.88  14255.72 o
   9   9   3   119943.37   105377.16   8951.62 o
  11   9   3   191518.45   162157.02   2805.13 o
  13   9   3    84841.91    76771.17    511.12 o
  15   9   3    23237.85    20104.54    739.96 o
  17   9   3    29316.51    28108.80    616.26 o
  19   9   3      352.59      939.62    331.09 o
  21   9   3    51012.91    51636.01   3699.18 o
  23   9   3     3653.10     3582.38    277.32 o
  25   9   3    87503.49    99556.51   5574.30 o
  27   9   3        2.82     1188.44    349.45 o
  29   9   3    67389.06    81145.90   7710.61 o
 -30  10   3    17928.90    20743.06   1540.84 o
 -28  10   3     8746.08     8940.37    393.69 o
 -26  10   3    45197.50    46122.48   2295.96 o
 -24  10   3     1547.46     1869.07    299.19 o
 -22  10   3    11634.25    14023.43    860.05 o
 -20  10   3     7144.58     8690.04    383.75 o
 -18  10   3     7915.15     9082.89    284.21 o
 -16  10   3     3419.80     4386.16    790.77 o
 -14  10   3   152873.75   154871.13  21781.17 o
 -12  10   3    83710.45    71301.49  12798.28 o
 -10  10   3    28046.49    26282.68   4602.77 o
  -8  10   3    66754.21    61591.73  11837.53 o
  -6  10   3     3686.25     3529.99    782.10 o
  -4  10   3    36867.80    30828.98   9517.79 o
  -2  10   3    85229.20    80608.60  12087.81 o
   0  10   3    20648.17    19938.55   3014.42 o
   2  10   3    45982.21    44133.27   7611.06 o
   4  10   3    85333.06    72993.66  16578.89 o
   6  10   3    13177.77    11551.77   2429.66 o
   8  10   3    20884.58    17420.17   1696.64 o
  10  10   3    77390.11    68057.72   7600.88 o
  12  10   3    25747.19    23959.51   1105.51 o
  14  10   3    19424.33    17429.11    559.22 o
  16  10   3   105970.35    98200.54    515.21 o
  18  10   3    12809.87    13317.10    876.05 o
  20  10   3    29152.94    27768.50   1214.03 o
  22  10   3    11618.50    12636.75    479.50 o
  24  10   3        2.35     2514.96    429.13 o
  26  10   3     6267.56     7551.64   1053.72 o
  28  10   3    11577.15    13312.47   1651.46 o
 -29  11   3    33692.33    36266.48   1329.39 o
 -27  11   3    60017.54    66060.49   1730.63 o
 -25  11   3    56842.64    63245.93   1628.44 o
 -23  11   3    47953.93    53427.29   2454.93 o
 -21  11   3    36410.93    40647.05   2856.96 o
 -19  11   3     2131.37     2536.28    290.43 o
 -17  11   3     9657.04    10757.57   1198.66 o
 -15  11   3   137590.69   141545.53  17525.77 o
 -13  11   3     9064.10     9929.94    886.13 o
 -11  11   3   302389.03   273420.72  51239.90 o
  -9  11   3    23833.10    21064.23   3833.06 o
  -7  11   3   176637.73   156380.48  38813.60 o
  -5  11   3       29.11      143.06    382.28 o
  -3  11   3     2549.94     2525.70    596.18 o
  -1  11   3     4769.97     5107.77    727.15 o
   1  11   3   118282.47   110130.29  19746.97 o
   3  11   3    85746.90    80289.28  14414.92 o
   5  11   3   189610.59   157381.14  32225.03 o
   7  11   3    35422.43    34821.41   5793.12 o
   9  11   3    14538.55    13388.85   2469.77 o
  11  11   3      250.52      656.32    302.85 o
  13  11   3    44397.23    42291.76   2530.61 o
  15  11   3    89854.06    88818.25   2144.98 o
  17  11   3    24232.14    22008.58    383.68 o
  19  11   3   127919.99   137806.44   1482.72 o
  21  11   3    25724.30    23847.72    469.86 o
  23  11   3    19322.84    21555.97    473.75 o
  25  11   3      801.02     1020.86    452.10 o
  27  11   3      806.79     1680.86    475.64 o
 -26  12   3    81691.31    90936.83   2534.06 o
 -24  12   3     9260.94    10488.18    594.75 o
 -22  12   3    48654.63    55333.10   2247.75 o
 -20  12   3      289.04     1066.68    300.28 o
 -18  12   3     3250.61     3961.37    261.77 o
 -16  12   3    10043.22    11634.36   1041.03 o
 -14  12   3    41538.28    42128.10   3882.87 o
 -12  12   3    59585.16    58054.05   6971.57 o
 -10  12   3    98187.13    97297.13  14281.30 o
  -8  12   3    77062.95    75591.02  12528.39 o
  -6  12   3    16789.62    18082.37   3535.22 o
  -4  12   3     1782.85     2827.81    527.56 o
  -2  12   3      870.85     1279.41    469.55 o
   0  12   3   111127.48   111928.36  17079.89 o
   2  12   3     7554.36     7850.97   1291.29 o
   4  12   3   186920.09   170286.03  26705.99 o
   6  12   3     9997.95     8937.72   1214.94 o
   8  12   3   111813.31   106938.04  11557.85 o
  10  12   3      257.79     -168.22    316.95 o
  12  12   3     5596.22     5631.13   1075.95 o
  14  12   3     7519.42     7795.41    963.48 o
  16  12   3    80908.23    84707.41    540.03 o
  18  12   3    19526.43    20613.56    395.63 o
  20  12   3    52292.35    55313.03    484.49 o
  22  12   3     2064.25     2221.92    310.77 o
  24  12   3     6983.05     8579.56    471.65 o
 -25  13   3     9080.19    10160.20    484.37 o
 -23  13   3    15792.60    15933.58    439.09 o
 -21  13   3      127.24      583.97    315.77 o
 -19  13   3     5270.86     6243.73    421.09 o
 -17  13   3     4423.96     5156.88    400.29 o
 -15  13   3     1830.71     2402.29    295.72 o
 -13  13   3    19733.36    19700.33   3568.97 o
 -11  13   3    69707.72    66197.61   7955.77 o
  -9  13   3     1466.20     1561.94    612.29 o
  -7  13   3    17993.15    18092.28   2063.63 o
  -5  13   3    32511.82    28026.34   3845.33 o
  -3  13   3    15161.38    14803.27   2779.69 o
  -1  13   3      170.66      370.00    274.55 o
   1  13   3    43367.85    43468.61   5748.10 o
   3  13   3      204.01      183.37    268.83 o
   5  13   3    43529.87    39079.46   4424.78 o
   7  13   3    12757.26    13753.96   1435.70 o
   9  13   3      485.07     1368.41    290.01 o
  11  13   3     3460.80     4282.05   1034.96 o
  13  13   3    15998.80    15490.92   1767.54 o
  15  13   3    13866.26    18044.32    596.79 o
  17  13   3    18473.34    19538.69   1624.78 o
  19  13   3     9586.98    11059.32    634.60 o
  21  13   3     1030.86     1410.06    319.72 o
  23  13   3     5682.74     6505.07    519.73 o
 -24  14   3     1046.29     1737.24    308.56 o
 -22  14   3     1727.99     1881.99    334.30 o
 -20  14   3    24942.72    27654.86    645.59 o
 -18  14   3    16216.52    18188.60    904.46 o
 -16  14   3    41444.00    48597.09   2611.75 o
 -14  14   3      197.71      337.33    266.50 o
 -12  14   3    22582.65    23011.82   1350.42 o
 -10  14   3     4400.56     4572.75    481.59 o
  -8  14   3      438.10      796.58    290.59 o
  -6  14   3   105216.70    97754.02  17144.22 o
  -4  14   3    16803.17    16742.38   2200.61 o
  -2  14   3    81843.68    76710.88  11314.39 o
   0  14   3    23791.73    23364.00   2990.24 o
   2  14   3    33384.50    33836.19   3169.22 o
   4  14   3    23596.18    20355.00   2325.02 o
   6  14   3     3545.09     3224.44    304.32 o
   8  14   3     6440.77     6301.92    820.03 o
  10  14   3    60552.95    57901.23   1610.60 o
  12  14   3     7971.55     9981.47    657.92 o
  14  14   3    22919.52    25088.48    423.56 o
  16  14   3      234.20      812.11    350.16 o
  18  14   3     3457.48     3342.95    828.04 o
  20  14   3     3420.55     4658.63   1720.70 o
 -21  15   3    33612.37    33709.04    603.71 o
 -19  15   3     4519.74     4806.12    512.96 o
 -17  15   3    63262.89    70899.48   4338.68 o
 -15  15   3    10427.22    11533.35   1008.04 o
 -13  15   3    27688.56    28498.77   3185.59 o
 -11  15   3    39082.44    36258.02   4707.11 o
  -9  15   3     1536.85     2113.69    726.26 o
  -7  15   3    26631.04    25581.02   2217.12 o
  -5  15   3    55445.82    54193.05   5908.08 o
  -3  15   3    17372.03    15702.87   1078.35 o
  -1  15   3    78965.47    77668.95   8577.68 o
   1  15   3      646.89     1100.15    530.60 o
   3  15   3    17969.38    15579.09   1723.08 o
   5  15   3    23930.03    22863.87   2077.76 o
   7  15   3     7950.53     8027.44    480.45 o
   9  15   3    60775.29    66111.60   4864.03 o
  11  15   3    20972.42    22306.56    409.19 o
  13  15   3    21069.54    21283.68   1429.00 o
  15  15   3    45079.39    47995.59    553.81 o
  17  15   3      484.45     1063.92    976.67 o
  19  15   3    10440.98     9643.35    941.46 o
 -18  16   3     4464.83     4644.72    325.65 o
 -16  16   3     3946.41     4537.41    453.74 o
 -14  16   3     3934.04     4704.63    399.84 o
 -12  16   3     2151.79     3560.89    510.84 o
 -10  16   3     8050.48     9113.22    686.76 o
  -8  16   3      579.99      775.58    350.05 o
  -6  16   3      533.26     1013.84    348.89 o
  -4  16   3     1436.06     2117.40    303.33 o
  -2  16   3    10398.82     9825.27    786.14 o
   0  16   3     9372.42     8623.27    394.13 o
   2  16   3       29.22     1077.68    423.43 o
   4  16   3     1825.89     2683.99    487.25 o
   6  16   3    18171.64    18434.63    384.27 o
   8  16   3     2050.65     1958.69    343.48 o
  10  16   3    16068.21    17535.02   3005.97 o
  12  16   3      394.09      816.85    451.49 o
  14  16   3     4073.57     5622.59    455.32 o
  16  16   3     3358.66     4089.31    521.43 o
 -15  17   3    11220.08    12332.79    519.94 o
 -13  17   3     9785.21    10555.80    543.78 o
 -11  17   3     7596.20     7657.32    628.36 o
  -9  17   3     1369.58     1791.05    386.47 o
  -7  17   3     9323.63     9018.92    424.16 o
  -5  17   3     4723.24     4813.68    380.00 o
  -3  17   3    15831.52    14492.17   1102.44 o
  -1  17   3     1678.33     1571.83    385.11 o
   1  17   3       55.85     -303.43    681.23 o
   3  17   3     7598.74     9020.44    963.51 o
   5  17   3     1497.09     1998.42    337.27 o
   7  17   3      776.10      458.88    412.19 o
   9  17   3     2039.98     2143.78    517.66 o
  11  17   3     6370.36     5383.91   1107.91 o
  13  17   3     4648.41     5110.67    660.05 o
 -10  18   3     8727.22     8134.43    423.38 o
  -8  18   3       42.56      186.22    386.88 o
  -6  18   3    40661.00    35599.39   3703.96 o
  -4  18   3      399.42     1310.24    376.72 o
  -2  18   3    42265.51    40893.19   1127.09 o
   0  18   3    30036.70    28870.44    670.70 o
   2  18   3     9563.70    10618.50    534.84 o
   4  18   3    19464.86    18715.56    547.06 o
   6  18   3     3019.38     3042.58    423.89 o
 -34   0   4    21135.31    23550.24   3122.44 o
 -32   0   4      585.90      813.98    433.11 o
 -30   0   4   125356.87   133777.23  14093.22 o
 -28   0   4     4415.00     7340.79   1213.06 o
 -26   0   4   243428.69   243273.31   9090.80 o
 -24   0   4     3637.82     4310.25    906.99 o
 -22   0   4     2282.31     2607.34    309.27 o
 -20   0   4    13138.98    11847.61    321.69 o
 -18   0   4   229649.55   224252.67   3090.34 o
 -16   0   4   125501.23   125242.16   5786.74 o
 -14   0   4   571229.13   632815.13  33982.60 o
 -12   0   4   250443.67   277631.00   1380.59 o
 -10   0   4   207350.81   237419.66  12042.59 o
  -8   0   4    33468.75    37745.65   2108.98 o
  -6   0   4     1295.39     2083.60    588.63 o
   2   0   4   259565.88   341342.34   2115.36 o
   4   0   4   962925.19  1350895.00   4398.66 o
   6   0   4     1256.62     1563.49    341.27 o
   8   0   4     3274.41     2801.22    343.15 o
  10   0   4    56341.62    34174.20   5582.10 o
  12   0   4   265094.09   161095.98  48994.71 o
  14   0   4    16511.53    10437.21   4237.30 o
  16   0   4   418980.72   277486.78 123824.06 o
  18   0   4    40493.04    32909.08  12928.43 o
  20   0   4    62306.85    51869.59  23412.64 o
  22   0   4    38269.63    39348.20  14345.26 o
  24   0   4    30839.91    28414.32  10193.37 o
  26   0   4    35096.80    36569.72  12096.90 o
  28   0   4   102368.79   121467.05  33108.02 o
  30   0   4    64409.29    71892.95  17941.75 o
  32   0   4    30157.27    42128.59   7428.43 o
 -35   1   4      141.89     -138.46    293.76 o
 -33   1   4    20753.28    22592.71   1323.81 o
 -31   1   4    24277.92    24959.18   1173.84 o
 -29   1   4    61566.62    67276.66   3207.85 o
 -27   1   4    81218.13    83374.52   5241.12 o
 -25   1   4    21673.59    21352.84   1692.40 o
 -23   1   4    35963.61    33337.51    874.22 o
 -21   1   4    54426.68    49047.46   1640.20 o
 -19   1   4    89001.07    83298.53   3633.23 o
 -17   1   4    57382.30    56638.53   2424.92 o
 -15   1   4   606029.69   666951.31  29326.01 o
 -13   1   4     3797.35     4801.91    258.02 o
 -11   1   4   365490.03   418660.59  27978.57 o
  -9   1   4      678.42     2348.04    823.58 o
  -7   1   4     4401.94     5976.22    295.83 o
  -5   1   4    12536.69    17220.61    701.69 o
  -3   1   4   540254.94   847934.69   3419.51 o
   3   1   4   495666.53   664907.38  30343.37 o
   5   1   4    62063.20    61402.54    956.08 o
   7   1   4     7257.62     5770.87    217.38 o
   9   1   4    36420.05    25278.27   1134.73 o
  11   1   4    61716.45    38346.28   5092.69 o
  13   1   4   169053.06   105838.09  21979.42 o
  15   1   4   306337.66   200315.28  49976.83 o
  17   1   4    91364.98    66936.52  16937.30 o
  19   1   4   116232.47    92037.15  23001.24 o
  21   1   4     7298.65     7785.93   1525.10 o
  23   1   4       83.52      108.68    304.84 o
  25   1   4    24003.89    26457.55   5568.50 o
  27   1   4    79615.29    92771.99  15413.75 o
  29   1   4      649.77      641.08    274.50 o
  31   1   4    62029.05    79964.07   9616.95 o
  33   1   4      930.35     1181.37    433.23 o
 -34   2   4       29.44     -149.35    691.78 o
 -32   2   4    17271.47    17939.91    828.43 o
 -30   2   4    15744.61    18890.52   1104.24 o
 -28   2   4     1493.39     1083.89    260.55 o
 -26   2   4     2396.05     2985.81    256.98 o
 -24   2   4    84037.16    85221.54   3919.43 o
 -22   2   4      629.46     1226.52    364.59 o
 -20   2   4    79502.91    76516.95   5655.77 o
 -18   2   4    55517.57    53235.26   4118.63 o
 -16   2   4     3827.92     3861.78    478.47 o
 -14   2   4    57778.86    53080.61   6214.94 o
 -12   2   4   196418.00   198630.00  23911.91 o
 -10   2   4    16485.95    15977.39   1884.10 o
  -8   2   4   290654.09   334496.09  38919.89 o
  -6   2   4   193342.88   210356.55  10322.60 o
  -4   2   4    51955.70    63014.36   2279.84 o
  -2   2   4   211399.11   287949.78   2028.23 o
   0   2   4    24546.76    33996.65   1038.17 o
   2   2   4    47251.45    57328.85   2724.49 o
   4   2   4    46771.84    49652.53   2125.78 o
   6   2   4   222744.86   198158.75  15085.29 o
   8   2   4     8905.52     6785.09    303.32 o
  10   2   4   273488.91   189717.36  19096.35 o
  12   2   4    85063.05    54794.04   9014.86 o
  14   2   4    12044.59     7820.09   1600.41 o
  16   2   4    52623.87    40082.54   9459.07 o
  18   2   4    40798.70    31874.33   7701.30 o
  20   2   4     3951.50     3597.26   1026.35 o
  22   2   4    54698.62    49122.47  10450.62 o
  24   2   4    57494.54    61707.43  11202.49 o
  26   2   4     4414.91     5839.66    906.14 o
  28   2   4    10898.79    13326.46   2078.73 o
  30   2   4    12166.11    13845.66   1961.14 o
  32   2   4      101.57      243.78    334.33 o
 -35   3   4    64164.42    66352.84   4422.35 o
 -33   3   4    10584.36    11493.04    891.75 o
 -31   3   4     5894.84     5060.97    321.01 o
 -29   3   4     1180.97     1099.55    430.93 o
 -27   3   4    12809.25    13870.10    769.30 o
 -25   3   4    87327.84    79510.48   2273.99 o
 -23   3   4   144012.98   140101.36   6632.16 o
 -21   3   4   206905.88   202146.19  14973.07 o
 -19   3   4    71844.65    68885.57   5421.39 o
 -17   3   4    78696.19    69138.70   9234.57 o
 -15   3   4    31949.78    28268.34   4557.74 o
 -13   3   4    30164.99    26834.96   4786.25 o
 -11   3   4     1998.99     3325.05    579.67 o
  -9   3   4   975292.25  1107434.00 201168.00 o
  -7   3   4     3391.81     3453.61    345.82 o
  -5   3   4   599472.31   615534.13  25475.57 o
  -3   3   4    89610.80    96523.39   9215.16 o
  -1   3   4    70107.75    81976.59   4649.77 o
   1   3   4    16227.59    15885.82    678.93 o
   3   3   4   117079.16   131698.55   8952.09 o
   5   3   4    50033.07    43222.30   3569.10 o
   7   3   4   506540.16   464202.13  35145.14 o
   9   3   4   314582.69   241000.72  12756.35 o
  11   3   4   131186.95    90966.05  12765.35 o
  13   3   4    56192.23    38083.49   7265.46 o
  15   3   4      310.13      737.36    212.61 o
  17   3   4    66928.41    52151.86  12477.10 o
  19   3   4    22767.34    18383.07   4202.50 o
  21   3   4   194941.41   170974.22  39915.71 o
  23   3   4     4111.57     4692.94    939.60 o
  25   3   4   123156.27   127687.54  22027.24 o
  27   3   4     3108.86     3884.90    517.69 o
  29   3   4     1718.17     3083.89    399.79 o
  31   3   4      140.75     -214.35    396.51 o
 -34   4   4      593.89      332.45    443.90 o
 -32   4   4    35412.43    34494.96   1403.38 o
 -30   4   4      204.11      452.75    527.36 o
 -28   4   4     4130.03     4291.88    339.36 o
 -26   4   4     6182.38     7221.35    588.00 o
 -24   4   4    98300.76    95336.79   4145.16 o
 -22   4   4    16167.32    16590.76   1102.88 o
 -20   4   4   161950.20   147576.38  15617.66 o
 -18   4   4     5780.06     6404.08   1114.20 o
 -16   4   4    42259.19    39581.89   6922.66 o
 -14   4   4     5458.86     5509.65    520.52 o
 -12   4   4    32375.58    27850.66   6944.61 o
 -10   4   4   109902.55    75354.45   8817.04 o
  -8   4   4   322715.53   236708.23  18086.47 o
  -6   4   4   599938.25   481505.94   2086.85 o
  -4   4   4    60268.39    56020.68   9820.62 o
  -2   4   4    16035.65    17360.54   2632.14 o
   0   4   4    45372.86    48291.39   3079.61 o
   2   4   4    13768.91    13923.77   1275.45 o
   4   4   4      195.26      726.46    902.20 o
   6   4   4   248634.88   213699.80  14165.33 o
   8   4   4     2861.86     2421.85    309.91 o
  10   4   4   452760.13   367214.66  46320.70 o
  12   4   4    15962.72    14289.29   1609.66 o
  14   4   4    17052.05    13706.61   2264.61 o
  16   4   4     3742.25     2682.76    669.48 o
  18   4   4    33092.73    26475.83   5428.70 o
  20   4   4    21347.33    18071.31   3421.55 o
  22   4   4   105481.66    97182.48  18208.78 o
  24   4   4    21874.14    22323.47   3355.24 o
  26   4   4    28766.23    30845.70   4466.29 o
  28   4   4     2290.26     3508.81    331.02 o
  30   4   4      848.97      926.84    323.55 o
  32   4   4     5035.91     4944.80    477.72 o
 -33   5   4    21729.80    23368.91    608.39 o
 -31   5   4      786.78      717.31    314.76 o
 -29   5   4     8071.37     7586.74    917.00 o
 -27   5   4    12059.67    12315.62    537.92 o
 -25   5   4      166.09      139.06    426.73 o
 -23   5   4     1152.89     1280.84    244.33 o
 -21   5   4    37043.18    33314.14   2891.31 o
 -19   5   4     2399.11     3323.78    445.90 o
 -17   5   4    15000.66    14299.26   2523.49 o
 -15   5   4    37290.42    30133.72   6504.20 o
 -13   5   4      306.52     1127.17    266.41 o
 -11   5   4   180015.52   117678.64  20125.25 o
  -9   5   4    87935.76    54430.32   6950.47 o
  -7   5   4      556.69      611.20    374.83 o
  -5   5   4    83468.09    73970.76  18048.78 o
  -3   5   4    42870.55    40871.28   8639.52 o
  -1   5   4    42969.99    45307.16   5511.24 o
   1   5   4    35414.85    38365.30   2397.69 o
   3   5   4     5827.57     7786.36    383.38 o
   5   5   4      535.78     1212.19    303.03 o
   7   5   4   143963.27   123839.95  13832.66 o
   9   5   4    74653.41    55345.74   5981.46 o
  11   5   4      479.71     2966.65   1160.54 o
  13   5   4    64040.95    49885.78   7069.67 o
  15   5   4    40184.54    32669.08   5163.68 o
  17   5   4     2313.19     2254.32    586.11 o
  19   5   4    13869.99    12526.50   2109.99 o
  21   5   4    15320.01    14470.09   2344.84 o
  23   5   4     2220.82     2684.33    353.27 o
  25   5   4     5693.99     6633.31    788.29 o
  27   5   4     5141.41     5157.23    785.71 o
  29   5   4      444.56      675.66    564.28 o
  31   5   4     8104.68    10518.94    959.53 o
 -34   6   4     2787.86     3131.41   1130.21 o
 -32   6   4       44.87      738.54    366.96 o
 -30   6   4    43506.05    43162.49   2247.82 o
 -28   6   4      394.42      886.33    289.84 o
 -26   6   4    41275.20    39023.01   2731.97 o
 -24   6   4      301.27     1323.08    324.64 o
 -22   6   4      344.61      716.89    551.34 o
 -20   6   4     5291.65     5932.25    785.03 o
 -18   6   4    25266.40    24639.74   3466.63 o
 -16   6   4    18942.32    20109.06   3305.63 o
 -14   6   4   134780.30   120096.98  27088.89 o
 -12   6   4     7076.45     4961.30    326.36 o
 -10   6   4   109684.67    58643.93   6053.58 o
  -8   6   4     9564.32     8644.51   2111.39 o
  -6   6   4     3806.17     3113.91    767.06 o
  -4   6   4   173559.95   148601.22  36747.73 o
  -2   6   4     3613.35     3622.91    753.46 o
   0   6   4   462869.47   522576.28  62563.88 o
   2   6   4    79376.78    81120.50   2908.42 o
   4   6   4   220876.33   218364.34   2418.92 o
   6   6   4    57836.46    49664.91   1226.64 o
   8   6   4     7584.78     6524.18    543.70 o
  10   6   4    23292.54    17640.03    834.85 o
  12   6   4    74462.38    56487.57   3756.77 o
  14   6   4    23696.31    20291.88   1031.62 o
  16   6   4    61962.66    49658.66   3909.43 o
  18   6   4    11168.49     9583.24    853.66 o
  20   6   4     7562.79     6114.62    756.98 o
  22   6   4      797.79      867.84    477.54 o
  24   6   4      649.97     1479.09    355.49 o
  26   6   4     8979.08     9518.03   1333.49 o
  28   6   4    17575.03    20585.96   1478.26 o
  30   6   4    12376.87    12545.52   1286.79 o
 -33   7   4       59.44      568.98    292.48 o
 -31   7   4    20617.76    20302.52    851.96 o
 -29   7   4    33479.49    36182.43   1393.96 o
 -27   7   4     9064.42    10024.78    879.28 o
 -25   7   4    16286.81    14784.96   1248.03 o
 -23   7   4       26.43     1371.57    676.04 o
 -21   7   4    25850.15    23664.58   3407.05 o
 -19   7   4    38476.20    35141.38   4874.96 o
 -17   7   4     6484.95     6971.74   1249.73 o
 -15   7   4    98400.60    85760.12  18310.34 o
 -13   7   4    24000.92    20611.73   4395.09 o
 -11   7   4    58722.79    33165.75   6180.42 o
  -9   7   4    51201.15    40555.97  11790.13 o
  -7   7   4      276.58      530.03    214.55 o
  -5   7   4   125398.91   100981.48  27978.55 o
  -3   7   4   130178.55   103281.55  23625.59 o
  -1   7   4    30229.45    30099.62   4433.29 o
   1   7   4   218125.58   225064.52  18956.36 o
   3   7   4    17156.99    16404.38    778.39 o
   5   7   4    99603.18    90077.24    819.81 o
   7   7   4    52972.24    46037.69    481.23 o
   9   7   4    13599.25    10504.61    322.87 o
  11   7   4    52236.88    41497.85   1653.29 o
  13   7   4    11708.88    11207.51    928.11 o
  15   7   4    64459.30    54839.13   3015.98 o
  17   7   4    20689.40    18667.55    841.52 o
  19   7   4    11402.04    10734.38    561.24 o
  21   7   4    19562.60    16780.54   1273.02 o
  23   7   4     8555.95     8605.51    863.41 o
  25   7   4      518.92     1243.63    668.82 o
  27   7   4    17883.62    19404.22   1780.17 o
  29   7   4      128.17      521.80    350.16 o
 -32   8   4     1232.39     2893.33    540.67 o
 -30   8   4     1154.84     1896.44    314.31 o
 -28   8   4     3369.20     4094.68    360.08 o
 -26   8   4      368.07      870.46    480.93 o
 -24   8   4       32.92      101.82    580.40 o
 -22   8   4     3137.74     2901.19    317.67 o
 -20   8   4     1104.13     1732.34    267.01 o
 -18   8   4     1190.83     1678.63    261.41 o
 -16   8   4    12443.09    10910.55   2630.07 o
 -14   8   4    14982.08    13213.35   3352.35 o
 -12   8   4    17254.82    14544.97   3285.09 o
 -10   8   4      289.91      799.10    397.96 o
  -8   8   4     2713.84     2582.64    609.31 o
  -6   8   4    21750.26    16843.08   5918.87 o
  -4   8   4    12157.08    11561.25   3338.17 o
  -2   8   4    11147.71     9781.16   2473.53 o
   0   8   4      328.16      611.57    213.39 o
   2   8   4     6693.68     7044.93    734.21 o
   4   8   4       69.42      710.93    236.81 o
   6   8   4       64.06      373.36    280.45 o
   8   8   4    16302.67    14189.96    298.94 o
  10   8   4     3033.29     3537.09    300.46 o
  12   8   4     7745.88     6584.45    580.48 o
  14   8   4        3.28      636.40    644.30 o
  16   8   4    14541.53    13505.58   1528.43 o
  18   8   4       15.34      499.18    300.74 o
  20   8   4       44.00      -20.43    520.62 o
  22   8   4     5854.70     5691.08    341.52 o
  24   8   4      221.53      165.25    319.49 o
  26   8   4     1451.38     1029.19    391.03 o
  28   8   4      197.42     1322.31    385.07 o
 -31   9   4    15208.49    17122.42    637.36 o
 -29   9   4    14312.71    15309.57    976.89 o
 -27   9   4     3568.35     3580.75    663.76 o
 -25   9   4     9138.67     9239.13    675.22 o
 -23   9   4     2715.63     3114.87    445.72 o
 -21   9   4    18376.03    19599.88   2642.45 o
 -19   9   4    70713.46    68376.98  10223.32 o
 -17   9   4      304.19      603.21    247.11 o
 -15   9   4    74023.42    71645.17  12115.76 o
 -13   9   4    38457.84    33595.65   5567.43 o
 -11   9   4    25017.09    21860.17   4635.82 o
  -9   9   4    99483.97    80037.73  16975.97 o
  -7   9   4     2776.21     3588.44    643.47 o
  -5   9   4   129572.84   108612.01  29709.26 o
  -3   9   4   101549.57    84783.23  22892.12 o
  -1   9   4    55253.37    53162.02   7856.39 o
   1   9   4    64139.77    60106.95   8096.52 o
   3   9   4     1522.91     2722.14    368.87 o
   5   9   4   206111.48   197409.00   1799.79 o
   7   9   4    19806.04    16442.05   2691.70 o
   9   9   4     9604.10     7882.84    327.94 o
  11   9   4    70682.89    60704.80   1341.46 o
  13   9   4      264.60      787.14    367.40 o
  15   9   4    39356.52    34952.00    885.37 o
  17   9   4    13106.34    12324.32    757.77 o
  19   9   4    12495.23    12813.86    813.74 o
  21   9   4    28829.15    31743.57   2084.41 o
  23   9   4     1746.61     1609.50    294.65 o
  25   9   4     8107.13     8661.35    673.91 o
  27   9   4     7746.55     9647.71    736.68 o
 -30  10   4    38592.62    37120.60    803.82 o
 -28  10   4      627.98     1824.03    286.32 o
 -26  10   4    29522.81    28356.04   2747.22 o
 -24  10   4    11413.57    11351.78    996.92 o
 -22  10   4     4832.90     4975.64    577.07 o
 -20  10   4    72755.16    78323.73   8712.94 o
 -18  10   4    23990.28    24230.66   3661.26 o
 -16  10   4    70271.20    72392.34  10958.31 o
 -14  10   4   119979.20   101343.13  20829.85 o
 -12  10   4    17770.72    15141.38   3686.69 o
 -10  10   4   137546.83   113707.27  24051.29 o
  -8  10   4     3822.87     4307.43   1561.60 o
  -6  10   4    38229.23    33778.76   7498.02 o
  -4  10   4   160055.47   143150.61  41986.99 o
  -2  10   4     1410.39     1806.08    542.31 o
   0  10   4   127062.41   121173.18  18428.28 o
   2  10   4    20681.54    19856.74   2384.52 o
   4  10   4    73146.35    67198.92   6623.67 o
   6  10   4    46281.80    43778.09   1329.48 o
   8  10   4      148.25      447.17   1028.94 o
  10  10   4    58690.63    52144.34   1648.93 o
  12  10   4    45255.29    39506.54   4047.75 o
  14  10   4    12388.84    11949.83    469.19 o
  16  10   4   111768.62   105355.38   3341.74 o
  18  10   4      166.21      273.35    385.85 o
  20  10   4    47719.43    49165.03   3258.82 o
  22  10   4    28812.75    31558.51   3769.00 o
  24  10   4      417.30     1135.30    351.63 o
  26  10   4    14032.73    14264.01   1653.85 o
 -29  11   4     8092.19     7800.80    322.22 o
 -27  11   4    31967.61    32812.30    693.53 o
 -25  11   4      234.97      767.25    278.83 o
 -23  11   4      348.11      973.02    266.58 o
 -21  11   4      834.14     1088.17    348.22 o
 -19  11   4     4400.14     4855.23    363.87 o
 -17  11   4     1086.11     1583.21    234.87 o
 -15  11   4    67339.14    71106.50   9008.81 o
 -13  11   4     2476.10     2789.27    404.09 o
 -11  11   4     9264.54     9498.88   2176.47 o
  -9  11   4     7676.73     6167.13   1630.21 o
  -7  11   4     4503.86     4468.69   1056.76 o
  -5  11   4     2388.54     2880.30    874.21 o
  -3  11   4    67048.91    60864.82  17195.09 o
  -1  11   4    10821.18    10915.78   1924.30 o
   1  11   4    97145.73    92490.51  13233.54 o
   3  11   4     6902.11     6965.76    761.78 o
   5  11   4    39861.89    36125.59   2163.22 o
   7  11   4     1132.06      -27.25    369.30 o
   9  11   4      146.25     1098.62    385.98 o
  11  11   4     6745.89     6277.92    545.17 o
  13  11   4    10820.04    11661.16    702.04 o
  15  11   4    37550.88    34405.91   4038.02 o
  17  11   4    11419.67     9614.16   1343.02 o
  19  11   4     5739.26     6224.06    674.35 o
  21  11   4      532.01       38.70    402.49 o
  23  11   4      929.52     1298.10    362.62 o
  25  11   4      883.23     2906.32    892.40 o
 -26  12   4      985.74      990.58    643.59 o
 -24  12   4    23187.04    24160.12   1147.66 o
 -22  12   4     6425.91     7578.27    384.03 o
 -20  12   4    41721.32    43880.77   4326.88 o
 -18  12   4      709.56     1233.58    327.19 o
 -16  12   4     6325.92     7664.02   1126.56 o
 -14  12   4       58.21     1004.44    277.79 o
 -12  12   4    29945.80    30189.65   4055.05 o
 -10  12   4    47957.36    43019.91   5976.59 o
  -8  12   4    40017.06    39008.75   7785.21 o
  -6  12   4    89227.32    79556.88  22717.95 o
  -4  12   4    54941.13    52947.43  13701.20 o
  -2  12   4    15794.34    14952.86   3860.98 o
   0  12   4     1245.44     1754.79    368.16 o
   2  12   4     2942.67     3518.34    471.16 o
   4  12   4      306.11     1174.85    314.92 o
   6  12   4   100248.13    98624.64   2745.12 o
   8  12   4       65.74     1223.68    275.88 o
  10  12   4    65753.92    64370.75   3432.78 o
  12  12   4       97.78      445.47    886.16 o
  14  12   4    10142.27    10587.85   1825.94 o
  16  12   4     7119.19     6557.56    299.53 o
  18  12   4    11346.89    10983.84    316.74 o
  20  12   4    11883.91    12635.52    780.85 o
  22  12   4    26500.30    28573.66    529.08 o
  24  12   4     1663.82     2882.98   1393.50 o
 -25  13   4    42301.09    44194.64   1136.69 o
 -23  13   4     9499.20     9250.34    656.00 o
 -21  13   4    78224.10    85306.45   3415.89 o
 -19  13   4    31784.74    34798.66   1831.02 o
 -17  13   4    19573.54    22293.66   1958.99 o
 -15  13   4     3103.44     3201.52    245.94 o
 -13  13   4    41895.23    40930.58   4804.87 o
 -11  13   4     1361.19      973.84    480.81 o
  -9  13   4   211091.78   197528.03  31071.46 o
  -7  13   4      616.11      774.06    316.45 o
  -5  13   4   295146.88   263465.19  56249.42 o
  -3  13   4    13390.60    12010.69   2477.46 o
  -1  13   4    35625.52    31175.61   6354.39 o
   1  13   4    24965.91    24470.01   3051.12 o
   3  13   4    19842.30    20144.50   2625.60 o
   5  13   4   142071.75   135238.36  11701.79 o
   7  13   4   127066.52   129105.27   7512.46 o
   9  13   4    95233.19    98602.25   4664.20 o
  11  13   4    81864.03    82731.70   3620.02 o
  13  13   4    26416.61    29749.46    571.87 o
  15  13   4     7677.87     7155.64    362.16 o
  17  13   4    12748.40    13243.71    721.78 o
  19  13   4     2033.92     3050.34    992.86 o
  21  13   4    60363.46    61416.35    491.74 o
  23  13   4     9810.97     9380.68    413.38 o
 -22  14   4     9027.21     9699.64    852.73 o
 -20  14   4    67078.79    73215.73   2172.69 o
 -18  14   4    13950.33    16910.76   1409.42 o
 -16  14   4    24061.42    25211.10   1831.32 o
 -14  14   4     1654.07     2120.21    340.96 o
 -12  14   4     2500.55     4250.96   1240.50 o
 -10  14   4    61535.19    61228.79   8077.19 o
  -8  14   4    40147.68    40174.80   5410.51 o
  -6  14   4    84497.62    73325.86  14972.50 o
  -4  14   4    16569.83    15775.10   2812.92 o
  -2  14   4    52688.72    49027.96   9190.79 o
   0  14   4     2379.06     2402.03    320.58 o
   2  14   4    14749.76    16072.15   1843.79 o
   4  14   4     9892.81    10228.52    773.25 o
   6  14   4   114106.70   119332.19   5307.90 o
   8  14   4     2463.70     2301.34   1029.26 o
  10  14   4    92127.45    92360.48   2596.32 o
  12  14   4     2085.98     1757.82    420.88 o
  14  14   4     3298.59     2666.39    650.73 o
  16  14   4     2439.79     2818.23    435.82 o
  18  14   4    25363.73    28782.16   1712.94 o
  20  14   4     6338.63     6543.84    943.47 o
 -21  15   4    18184.48    17273.73    893.68 o
 -19  15   4     4875.87     5714.02    348.32 o
 -17  15   4    26457.84    30362.57   1782.95 o
 -15  15   4    27870.96    32237.19   2103.42 o
 -13  15   4     2685.64     3007.53    362.68 o
 -11  15   4    13734.45    15615.49   1694.54 o
  -9  15   4    19279.15    18342.55   1525.52 o
  -7  15   4      474.93      674.38    364.06 o
  -5  15   4    15022.07    14967.94   2012.97 o
  -3  15   4    60413.38    59061.20   8803.45 o
  -1  15   4      764.94     1005.36    335.67 o
   1  15   4    40065.29    40962.13   3963.96 o
   3  15   4    59753.77    61955.93   7204.68 o
   5  15   4     8867.68     8946.29    852.82 o
   7  15   4    30496.47    28602.42   2640.03 o
   9  15   4    15549.29    15081.28    460.48 o
  11  15   4       44.02     -222.67    425.71 o
  13  15   4     5032.01     5295.87    410.72 o
  15  15   4    17653.75    19064.24   2122.69 o
  17  15   4      341.45     1051.87    553.87 o
 -18  16   4    51719.65    55888.89    976.72 o
 -16  16   4    37219.86    42279.52   2229.09 o
 -14  16   4    86827.13    88297.59   3100.65 o
 -12  16   4    24820.98    24622.70   1126.94 o
 -10  16   4    37008.53    38060.72   5643.73 o
  -8  16   4     3667.66     3823.74    634.83 o
  -6  16   4      650.06      154.47    346.19 o
  -4  16   4    32143.65    33667.25   4022.10 o
  -2  16   4    18698.18    19411.38   2472.65 o
   0  16   4   104490.33    95186.34   8911.11 o
   2  16   4    14481.97    12750.84   1278.82 o
   4  16   4    70369.79    68165.49   2989.84 o
   6  16   4      519.41     2009.76    688.04 o
   8  16   4       65.61      702.55    508.92 o
  10  16   4       61.11      839.31    440.73 o
  12  16   4    55661.04    54009.99   2792.75 o
  14  16   4     6810.98     7546.90    602.33 o
 -13  17   4     1925.37     2915.42    390.62 o
 -11  17   4    72793.74    68204.32   4822.06 o
  -9  17   4       22.82      912.80    439.97 o
  -7  17   4     1558.33     1326.55    324.02 o
  -5  17   4     1426.23     1676.81    366.39 o
  -3  17   4    55164.96    52845.86   5275.56 o
  -1  17   4    16781.60    16064.47   1150.14 o
   1  17   4   105009.41    98595.26  10157.33 o
   3  17   4     9988.97     9918.38    562.85 o
   5  17   4    16427.66    16629.72    465.62 o
   7  17   4     3754.12     2490.56    517.77 o
   9  17   4     5152.79     6150.19    387.99 o
  11  17   4    17467.86    17173.53   1001.43 o
  -8  18   4    17121.05    15887.26   1043.12 o
  -6  18   4    17836.98    17392.84   1300.29 o
  -4  18   4       88.33      168.77    376.08 o
  -2  18   4    12574.17    11887.78    723.84 o
   0  18   4    19462.86    18616.80   1226.20 o
   2  18   4     1611.69     2046.51    710.29 o
   4  18   4    13551.73    12530.25    776.56 o
   6  18   4     8818.12     7593.15    474.95 o
 -35   1   5    24427.49    24734.90    680.83 o
 -33   1   5     9630.93    10097.26   1061.06 o
 -31   1   5     1253.63     1147.38    272.73 o
 -29   1   5    25350.01    24860.54   1070.45 o
 -27   1   5     2888.63     3425.24    236.19 o
 -25   1   5    94842.31    90094.20   3053.45 o
 -23   1   5    16075.23    14681.36    266.99 o
 -21   1   5     5342.70     5579.39    485.96 o
 -19   1   5    32292.07    30953.09   1251.73 o
 -17   1   5      476.94     1142.97    307.51 o
 -15   1   5     6143.16     7609.95    636.90 o
 -13   1   5   146876.66   158738.45  10974.76 o
 -11   1   5     9100.19     9606.60    671.41 o
  -9   1   5   171609.03   208800.84   9199.52 o
  -7   1   5   123974.96   175507.11   2362.33 o
  -5   1   5     6171.00     8356.48    465.07 o
   1   1   5   160130.25   198836.92   1863.64 o
   3   1   5   229017.11   269919.84  15696.30 o
   5   1   5    23090.61    23106.17    556.29 o
   7   1   5   205414.09   187783.47   6309.17 o
   9   1   5     1771.11     1905.94    211.58 o
  11   1   5   140647.28    96286.11   8107.33 o
  13   1   5    40709.59    27046.33   4210.10 o
  15   1   5      180.46      581.67    230.53 o
  17   1   5   119714.58    84477.85  22258.45 o
  19   1   5     4974.65     4346.77   1171.66 o
  21   1   5    25445.25    21005.08   5786.71 o
  23   1   5    31988.37    28720.96   7920.75 o
  25   1   5     1628.82     2666.18    766.64 o
  27   1   5    21059.26    24893.37   4558.67 o
  29   1   5     9795.27    11909.41   1505.79 o
  31   1   5      107.20      594.48    326.43 o
 -34   2   5    20938.30    20956.39   1467.58 o
 -32   2   5     1875.65     2750.69    313.23 o
 -30   2   5     3114.58     4181.08    932.96 o
 -28   2   5    61262.86    59471.08   1256.40 o
 -26   2   5    17759.71    16662.19    455.86 o
 -24   2   5   170960.66   165269.88   6056.48 o
 -22   2   5     3486.28     3142.47    546.05 o
 -20   2   5    73578.93    65901.52   5594.33 o
 -18   2   5    34530.73    30829.60   3410.78 o
 -16   2   5     8723.76     8310.52   1126.71 o
 -14   2   5    72368.95    74748.91   6986.47 o
 -12   2   5   186697.02   199061.33  19955.32 o
 -10   2   5   274306.38   321625.19  25651.86 o
  -8   2   5    91424.84    93994.06   6408.02 o
  -6   2   5    35453.36    43202.14   3397.66 o
  -4   2   5    44798.48    55621.95    880.55 o
  -2   2   5    28075.15    32509.43   1639.15 o
   0   2   5     2243.70     3421.89    580.17 o
   2   2   5   339902.00   427501.25  28203.19 o
   4   2   5    36665.16    39908.62   2335.76 o
   6   2   5   160916.67   159098.58   7935.05 o
   8   2   5    87135.22    70703.76   4410.13 o
  10   2   5    67327.37    51266.09   2626.56 o
  12   2   5    56767.81    40831.02   4219.81 o
  14   2   5    99674.14    68203.29  11876.86 o
  16   2   5    34289.28    25004.72   5510.78 o
  18   2   5   139665.19   104056.91  25673.39 o
  20   2   5    33822.01    30107.68   7278.83 o
  22   2   5    77860.30    67881.88  17200.59 o
  24   2   5     6719.86     8440.68   1931.59 o
  26   2   5    23744.29    27094.89   5248.09 o
  28   2   5    10408.95    11109.93   2091.17 o
  30   2   5     6936.16     7506.91    805.06 o
  32   2   5    29414.69    31818.41   3349.80 o
 -35   3   5     2069.96     2326.71    671.15 o
 -33   3   5     4760.48     5002.51    873.75 o
 -31   3   5     2531.86     3417.54    357.91 o
 -29   3   5     4735.50     4215.64    328.29 o
 -27   3   5    20792.58    18890.58   1157.25 o
 -25   3   5    51393.17    47994.88   1515.35 o
 -23   3   5     1813.10     2369.11    239.82 o
 -21   3   5    28251.28    26987.02   1985.17 o
 -19   3   5     5790.38     5644.99    680.61 o
 -17   3   5        8.68      171.43    255.66 o
 -15   3   5    15761.62    16168.23   2388.61 o
 -13   3   5    47052.79    45115.92   7939.60 o
 -11   3   5    19587.08    21281.71   3399.06 o
  -9   3   5   149764.86   135860.08  13580.69 o
  -7   3   5    75118.66    73472.03   3712.44 o
  -5   3   5    44567.79    48085.95   2637.36 o
  -3   3   5    12463.37    14126.20    355.57 o
  -1   3   5    46815.07    58695.68   2555.27 o
   1   3   5      311.18      822.07    278.80 o
   3   3   5    39850.54    46160.26   2499.77 o
   5   3   5    85062.62    83525.39   4071.71 o
   7   3   5   110992.55    98858.48   6698.76 o
   9   3   5    19310.16    14388.39   1226.21 o
  11   3   5     9612.69     8994.18    684.33 o
  13   3   5      156.71      399.03    208.76 o
  15   3   5    39227.78    29220.15   5567.00 o
  17   3   5    76534.33    60341.46  12468.99 o
  19   3   5     2055.73     1714.20    355.47 o
  21   3   5    34613.01    30577.36   6202.38 o
  23   3   5     1365.56     1214.26    569.11 o
  25   3   5     8834.46    10683.69   1532.61 o
  27   3   5     1059.82     1269.45    286.05 o
  29   3   5      741.89     1465.15    357.81 o
  31   3   5      385.20      352.22    354.24 o
 -34   4   5    35648.69    36177.73   1598.03 o
 -32   4   5     2566.81     2695.47    316.30 o
 -30   4   5    31818.97    31511.02    894.09 o
 -28   4   5      309.14      941.85    327.27 o
 -26   4   5     2863.81     3470.96    539.51 o
 -24   4   5     7675.58     6611.39    779.67 o
 -22   4   5    94296.41    87500.55   8243.21 o
 -20   4   5     5518.51     5833.70    732.13 o
 -18   4   5   142216.70   132180.89  20498.19 o
 -16   4   5    32647.79    29557.40   5624.99 o
 -14   4   5   144052.70   132847.08  26717.99 o
 -12   4   5     4208.41     4590.28    908.58 o
 -10   4   5    47431.39    37843.50    954.83 o
  -8   4   5    30880.48    24504.11   1730.92 o
  -6   4   5   182833.75   168900.89   5647.95 o
  -4   4   5   186019.67   211907.89  21216.12 o
  -2   4   5    75200.02    83983.20   3745.28 o
   0   4   5    86254.90    97263.31   5397.49 o
   2   4   5    33664.78    36464.60   1604.29 o
   4   4   5    37218.87    40248.77   2048.25 o
   6   4   5    20670.84    17076.23   1370.21 o
   8   4   5   182176.23   155831.23   8141.56 o
  10   4   5     9240.41     7636.92    971.23 o
  12   4   5   348878.56   278187.66  37529.93 o
  14   4   5      983.51     1031.25    234.36 o
  16   4   5    61284.20    48644.16   7929.57 o
  18   4   5      709.72      672.38    239.03 o
  20   4   5     3747.95     4569.09    790.27 o
  22   4   5     3943.92     3938.98    510.88 o
  24   4   5    48749.21    48625.90   7942.41 o
  26   4   5    22347.51    23837.06   3034.35 o
  28   4   5    40050.75    45324.69   6532.45 o
  30   4   5     9279.06    11312.49   1176.79 o
 -33   5   5    84693.20    85580.64   4180.52 o
 -31   5   5    27913.81    28543.75    820.31 o
 -29   5   5    55279.82    55018.65   3162.73 o
 -27   5   5     1868.65     1897.81    268.86 o
 -25   5   5     1600.26     2292.56    414.72 o
 -23   5   5    28302.02    28284.30   3222.84 o
 -21   5   5    47032.50    44786.69   6321.75 o
 -19   5   5   277160.41   258671.42  41423.40 o
 -17   5   5    69948.43    64066.23  11415.39 o
 -15   5   5   137230.80   120340.27  26782.10 o
 -13   5   5    24061.76    21679.29   4739.82 o
 -11   5   5      430.77      653.07    254.68 o
  -9   5   5      818.98     1164.78    310.72 o
  -7   5   5   427913.00   319647.56  17161.50 o
  -5   5   5     4378.36     4241.17    521.30 o
  -3   5   5   726258.13   837706.69 135357.11 o
  -1   5   5      457.22     1438.62    257.41 o
   1   5   5   257001.86   290865.22  31609.84 o
   3   5   5      145.71      564.31    230.94 o
   5   5   5    16998.83    18167.31    466.60 o
   7   5   5    63383.73    53523.72   5769.29 o
   9   5   5   347510.19   294128.38  40983.99 o
  11   5   5   249497.23   182390.30  24103.01 o
  13   5   5   138980.22   104406.59  19187.31 o
  15   5   5    64759.76    51239.86   6901.31 o
  17   5   5    30747.57    27073.22   3263.75 o
  19   5   5      665.54      427.13    304.87 o
  21   5   5     4506.03     4509.15    775.86 o
  23   5   5    93316.63    91151.43  13486.37 o
  25   5   5    16466.50    17764.73   2532.35 o
  27   5   5    91756.59   104337.35  11606.82 o
  29   5   5     2197.34     2603.22    425.04 o
  31   5   5    14146.45    17646.94   3301.65 o
 -32   6   5      273.86      682.30    313.24 o
 -30   6   5    57099.93    60375.03   2747.16 o
 -28   6   5      938.30     1547.19    302.59 o
 -26   6   5     7547.47     7304.03   1110.96 o
 -24   6   5    18945.38    17979.89   1978.22 o
 -22   6   5    17691.86    18074.25   2052.32 o
 -20   6   5      836.78     1898.21    415.50 o
 -18   6   5   223868.25   201446.33  35806.25 o
 -16   6   5    35216.89    31637.32   7020.47 o
 -14   6   5    19139.98    18621.32   4829.37 o
 -12   6   5    16046.11    11583.12   1986.36 o
 -10   6   5    15071.47     9582.18   1043.49 o
  -8   6   5     8368.23     6767.37   1607.29 o
  -6   6   5   234293.70   213790.48  49519.00 o
  -4   6   5   262179.66   244567.45  47688.72 o
  -2   6   5   236951.00   250991.16  43224.54 o
   0   6   5   101638.46   108157.63   7326.60 o
   2   6   5    14912.99    16538.93   1709.29 o
   4   6   5    36296.91    38930.02   1136.47 o
   6   6   5    11810.74    11115.82    837.30 o
   8   6   5   221778.95   177805.70  21300.86 o
  10   6   5     9100.71     7612.66    897.63 o
  12   6   5   163070.16   122778.91  18025.74 o
  14   6   5     2284.96     1913.44    251.79 o
  16   6   5    71730.71    59823.95   6448.80 o
  18   6   5     4370.74     4328.30    338.56 o
  20   6   5     2580.24     2095.15    288.00 o
  22   6   5     5970.35     5793.31    335.38 o
  24   6   5    98998.08    98080.81  12667.44 o
  26   6   5     7512.15     8116.92    814.99 o
  28   6   5    19737.83    20964.66   2811.65 o
  30   6   5     8220.02     9402.64   1843.96 o
 -33   7   5     2624.62     2260.50    456.43 o
 -31   7   5     6641.46     6455.62    492.11 o
 -29   7   5     4076.54     3902.81    838.05 o
 -27   7   5    15198.00    14741.35    604.51 o
 -25   7   5    41448.29    40844.20   4698.88 o
 -23   7   5    28156.19    26131.17   2415.60 o
 -21   7   5   118730.47   107742.19  15576.93 o
 -19   7   5    35920.53    35577.71   6911.37 o
 -17   7   5      670.94     1293.77    414.57 o
 -15   7   5    53168.22    48132.94  11546.26 o
 -13   7   5   114954.31    71087.14  14447.61 o
 -11   7   5    15016.40     7866.90    993.16 o
  -9   7   5   207782.19   179157.55  49671.55 o
  -7   7   5      617.00     1255.12    573.49 o
  -5   7   5    30752.79    29258.63   6770.71 o
  -3   7   5    23550.98    22474.77   4559.42 o
  -1   7   5    80572.83    78495.33   8954.27 o
   1   7   5     2142.59     3714.89    392.26 o
   3   7   5   435994.94   474012.38  36571.29 o
   5   7   5   125751.10   119641.02    605.55 o
   7   7   5   118527.18   107944.75   8555.86 o
   9   7   5   124265.66   101631.05  11069.61 o
  11   7   5      207.20      553.41    343.34 o
  13   7   5      119.42      811.34    615.39 o
  15   7   5    28975.81    25386.00   2538.16 o
  17   7   5    51539.42    42375.15   3624.42 o
  19   7   5    33957.02    30982.45   3336.14 o
  21   7   5   102550.42    96878.42   8234.91 o
  23   7   5      361.85      361.34    542.04 o
  25   7   5    15032.20    16791.45   1565.43 o
  27   7   5     8383.89     8411.19   1178.73 o
  29   7   5    12973.71    13911.39    915.99 o
 -32   8   5     1767.66     2913.20    710.44 o
 -30   8   5      436.37      761.12    316.07 o
 -28   8   5    82046.73    79242.74   4955.17 o
 -26   8   5       37.18      824.48    374.19 o
 -24   8   5   153021.75   156556.66  15883.44 o
 -22   8   5     1983.25     3995.14   1339.21 o
 -20   8   5   101015.79    91120.21  16372.60 o
 -18   8   5     5064.29     4771.84    911.34 o
 -16   8   5    59681.96    53126.43  11418.61 o
 -14   8   5    37145.02    22306.95   3616.12 o
 -12   8   5   185654.11   151924.16  34577.41 o
 -10   8   5   122476.50   101560.08  29626.19 o
  -8   8   5   207264.97   174782.41  49194.23 o
  -6   8   5    53579.80    45839.69  12078.30 o
  -4   8   5    16657.10    14911.50   2979.61 o
  -2   8   5    28219.16    24203.74   4151.17 o
   0   8   5   139037.91   143906.03  11813.47 o
   2   8   5   339011.97   374878.25   8214.33 o
   4   8   5    80412.03    82731.90   2855.88 o
   6   8   5   493661.47   499620.81  14061.65 o
   8   8   5    25957.82    23554.17   1773.48 o
  10   8   5    29444.16    22658.14    321.95 o
  12   8   5     4720.71     4218.49    259.93 o
  14   8   5    59769.82    50358.89   5072.98 o
  16   8   5     1625.62     2516.71    433.34 o
  18   8   5   216873.20   205513.13  10059.83 o
  20   8   5    23808.03    23834.10   3121.71 o
  22   8   5   120456.38   122482.07   9121.86 o
  24   8   5     6737.88     6151.38    359.36 o
  26   8   5       44.50     1163.65    456.00 o
  28   8   5     2483.30     3083.95    459.16 o
 -31   9   5     8106.45     8393.29    525.84 o
 -29   9   5    16904.34    16736.69    486.70 o
 -27   9   5    69483.04    72985.53   5028.46 o
 -25   9   5    55718.32    58277.54   5327.11 o
 -23   9   5    41478.62    41137.34   5233.70 o
 -21   9   5    50941.11    51327.91   8092.86 o
 -19   9   5    13479.96    12736.21   2504.89 o
 -17   9   5    15784.04    14922.46   3202.60 o
 -15   9   5    29606.05    29732.78   5108.80 o
 -13   9   5   168824.92   146416.25  35241.29 o
 -11   9   5      341.95      464.73    331.43 o
  -9   9   5   305150.19   249938.75  67474.31 o
  -7   9   5     6688.98     5049.09   1414.90 o
  -5   9   5    81709.27    72372.21  18529.71 o
  -3   9   5     6438.81     7241.32   1497.25 o
  -1   9   5    89498.59    90523.38   8864.71 o
   1   9   5     1694.20     3503.50    585.24 o
   3   9   5   292566.28   303647.09  17868.76 o
   5   9   5    91727.09    85754.66   5894.61 o
   7   9   5   130800.36   115236.15   7591.61 o
   9   9   5     1264.39      947.17    292.13 o
  11   9   5      940.76     1718.05    364.69 o
  13   9   5     2150.84     2490.57    877.83 o
  15   9   5   119674.27   113621.78   8185.58 o
  17   9   5   108034.14   101252.91   2361.62 o
  19   9   5    62759.46    60190.88   5362.95 o
  21   9   5    87362.72    83275.38   6565.98 o
  23   9   5     7285.88     7741.47    492.15 o
  25   9   5     6630.38     8741.87    513.03 o
  27   9   5     2531.41     3506.83    460.40 o
 -30  10   5    35546.82    33905.40   1539.83 o
 -28  10   5     9920.87     9205.92    615.12 o
 -26  10   5      332.66     1104.73    357.40 o
 -24  10   5    14562.41    14751.16   1472.21 o
 -22  10   5    14145.04    14183.51   2136.89 o
 -20  10   5      311.62      578.70    225.74 o
 -18  10   5    54810.73    55451.94   7607.36 o
 -16  10   5    26139.66    26848.85   4953.21 o
 -14  10   5    26559.34    22980.63   5397.94 o
 -12  10   5    84498.99    65694.10  19107.18 o
 -10  10   5    24028.77    18642.40   5277.38 o
  -8  10   5    15546.84    13812.13   3147.84 o
  -6  10   5    70771.65    59960.66  17658.75 o
  -4  10   5    30579.88    26503.50   7623.71 o
  -2  10   5    24148.92    23536.08   5097.62 o
   0  10   5   129437.49   130376.80  12794.95 o
   2  10   5    32121.26    33403.14   2197.71 o
   4  10   5     7192.50     7362.77    386.19 o
   6  10   5    45587.63    38406.97   3111.31 o
   8  10   5    16057.70    15578.22    799.65 o
  10  10   5     7668.86     6981.74   1115.82 o
  12  10   5   102680.05    93214.22   7919.21 o
  14  10   5    21543.49    20033.97    775.38 o
  16  10   5    46652.85    44642.95   1354.13 o
  18  10   5    39377.20    36675.31   1423.60 o
  20  10   5     2738.16     2777.44    871.08 o
  22  10   5      299.60      923.87    340.56 o
  24  10   5    12937.70    13279.14    347.62 o
  26  10   5     8117.19     8680.19    347.12 o
 -27  11   5     4795.57     5468.28    303.17 o
 -25  11   5      805.70     1153.76    278.94 o
 -23  11   5    17320.14    17897.97   1736.44 o
 -21  11   5     2322.81     3214.10    418.66 o
 -19  11   5   133197.27   133739.16  20401.78 o
 -17  11   5    46325.66    48447.05   6972.70 o
 -15  11   5   131463.97    99656.51  18168.37 o
 -13  11   5     4301.06     5057.56   1424.31 o
 -11  11   5    20848.78    18510.35   5004.10 o
  -9  11   5     3182.16     3692.58   1170.17 o
  -7  11   5   108402.42   100574.12  28386.02 o
  -5  11   5     8417.74     9075.74   2268.74 o
  -3  11   5   283456.84   274298.41  67613.01 o
  -1  11   5    16721.58    15692.62   2823.13 o
   1  11   5    89183.08    92649.84   8455.72 o
   3  11   5     2461.16     3236.52    484.25 o
   5  11   5      202.55     1502.97    523.09 o
   7  11   5    60936.75    59038.90    645.53 o
   9  11   5   131472.67   117442.58   1236.60 o
  11  11   5    63156.71    56441.49   5456.84 o
  13  11   5   108600.15    99539.80    609.95 o
  15  11   5   111357.79   107310.77   6927.79 o
  17  11   5    18843.34    18924.35    371.73 o
  19  11   5     1488.88     2149.53    496.71 o
  21  11   5      191.59       95.28    550.78 o
  23  11   5    45079.29    48562.40   3657.99 o
  25  11   5      574.16     1918.18    452.98 o
 -26  12   5     9814.21    10184.93    848.54 o
 -24  12   5     1716.87     2558.18    260.07 o
 -22  12   5    21929.56    22669.76   1441.14 o
 -20  12   5    20882.86    23062.83   2606.76 o
 -18  12   5    65440.06    68390.80   9569.54 o
 -16  12   5    12693.35    12187.38   1952.92 o
 -14  12   5    76761.41    73667.35  13154.01 o
 -12  12   5     4763.47     5043.29   1081.41 o
 -10  12   5       27.29      194.36    254.10 o
  -8  12   5    19394.93    18674.46   4766.43 o
  -6  12   5    52916.61    51414.21  13988.67 o
  -4  12   5   163041.78   152874.33  37820.76 o
  -2  12   5    54796.50    54828.75  11438.42 o
   0  12   5    86097.86    89968.20   9355.68 o
   2  12   5    35265.22    35345.02   3243.24 o
   4  12   5     1824.68     2471.47    344.88 o
   6  12   5     1206.19      191.81    388.85 o
   8  12   5    63768.91    60756.20   2420.05 o
  10  12   5      236.90      511.33    953.87 o
  12  12   5   169067.33   169985.84   4756.20 o
  14  12   5     3973.36     5207.82    342.95 o
  16  12   5    32801.80    31516.16    373.65 o
  18  12   5     1179.91     2464.73    299.91 o
  20  12   5     3050.23     2116.83    467.25 o
  22  12   5    10786.87    12036.00    672.87 o
 -25  13   5      391.66      726.18    351.93 o
 -23  13   5       15.74      832.36    265.20 o
 -21  13   5     8560.02     7966.40   1122.85 o
 -19  13   5    13321.30    13980.97   1000.87 o
 -17  13   5      406.22      943.50    265.72 o
 -15  13   5    41750.98    43306.23   5969.36 o
 -13  13   5     1108.17     1264.21    311.31 o
 -11  13   5    10705.09    10636.79   1958.30 o
  -9  13   5    23903.31    21240.12   5706.10 o
  -7  13   5    21758.00    21585.71   5341.60 o
  -5  13   5      552.73     1157.34    396.67 o
  -3  13   5    23256.19    21955.21   4689.71 o
  -1  13   5    32638.09    30979.31   5740.01 o
   1  13   5     2400.68     3109.96    273.47 o
   3  13   5    10888.30    11559.87    895.34 o
   5  13   5     7138.81     7471.30    796.51 o
   7  13   5     8481.85     7559.33    379.53 o
   9  13   5    33516.69    33180.03    473.77 o
  11  13   5    26075.66    26826.95    409.72 o
  13  13   5     4151.87     3482.04    778.27 o
  15  13   5    15829.77    17171.64   1239.44 o
  17  13   5     2816.60     3464.54    421.75 o
  19  13   5        6.38     -235.80    521.84 o
  21  13   5     9257.86    10280.88    788.55 o
 -22  14   5     2074.22     2563.67    395.53 o
 -20  14   5     7434.53     8828.36    528.09 o
 -18  14   5      674.59     1075.34    318.37 o
 -16  14   5     4231.49     4586.84    257.53 o
 -14  14   5     6509.26     6984.66   1154.75 o
 -12  14   5    31639.64    29576.36   2969.68 o
 -10  14   5     4072.63     5039.17   1048.96 o
  -8  14   5    59349.73    59295.66  13343.82 o
  -6  14   5      604.81      947.15    382.81 o
  -4  14   5     7556.31     8045.56   1668.03 o
  -2  14   5    54237.87    47256.09   7473.78 o
   0  14   5     1312.21     1075.97    457.00 o
   2  14   5    78290.65    79175.65   5190.04 o
   4  14   5    16852.78    18453.84    432.67 o
   6  14   5   117259.10   119665.75   2447.45 o
   8  14   5    19392.73    21906.28   1122.90 o
  10  14   5     8299.91    10014.65    401.05 o
  12  14   5     6506.40     6981.54    575.25 o
  14  14   5     9017.28     9702.65    363.49 o
  16  14   5    15370.96    16282.29   1120.87 o
  18  14   5    26138.85    27735.59    719.78 o
  20  14   5     4155.30     4689.61    998.02 o
 -21  15   5     4245.47     5118.37    470.11 o
 -19  15   5    19922.64    20915.71    959.96 o
 -17  15   5     7913.45     8136.94    820.95 o
 -15  15   5    10581.08     9571.64   1041.42 o
 -13  15   5    53604.95    52629.28   6034.59 o
 -11  15   5      486.60     1087.78    468.17 o
  -9  15   5    84805.95    78116.52  19299.65 o
  -7  15   5    11511.53    10082.31   2280.55 o
  -5  15   5    22632.90    23722.46   4152.73 o
  -3  15   5    20275.19    18369.31   2805.85 o
  -1  15   5     8598.78     8353.39   1241.76 o
   1  15   5    34970.57    33262.02   2729.52 o
   3  15   5    69059.25    65775.66   3529.51 o
   5  15   5     4403.56     4292.40   1354.00 o
   7  15   5    48005.74    49888.96    635.29 o
   9  15   5     2718.23     3032.12    391.52 o
  11  15   5    12536.08    11994.38   1167.97 o
  13  15   5    33336.00    33511.80   1406.32 o
  15  15   5     1027.00      627.99    476.36 o
  17  15   5    39493.96    40648.16   1661.19 o
 -18  16   5      821.33      546.45    530.51 o
 -16  16   5     1681.69     2748.16    523.09 o
 -14  16   5    13603.85    13356.55   1034.89 o
 -12  16   5     2787.61     3307.77    520.42 o
 -10  16   5     4219.70     4186.10    488.07 o
  -8  16   5    20885.42    20231.33   2665.09 o
  -6  16   5     4032.20     4050.15    777.87 o
  -4  16   5    12655.25    13088.21   1301.39 o
  -2  16   5      996.25     1749.60    310.45 o
   0  16   5     1890.68     2192.97    357.35 o
   2  16   5    15518.91    13512.12    436.95 o
   4  16   5      636.68      341.11    412.67 o
   6  16   5     2918.51     5263.10    450.35 o
   8  16   5     1239.37      993.32    388.98 o
  10  16   5       20.66     -188.19    569.23 o
  12  16   5     6632.27     5819.58   1147.36 o
  14  16   5     4330.07     3936.02    707.43 o
 -13  17   5    15212.51    15863.67   1527.96 o
 -11  17   5      249.38     1258.66    323.86 o
  -9  17   5    15281.23    13794.16   1342.62 o
  -7  17   5      648.04     1172.13    567.96 o
  -5  17   5      897.52      993.02    370.10 o
  -3  17   5     4795.32     5000.10    399.63 o
  -1  17   5     1700.05     1801.25    355.75 o
   1  17   5     7690.18     7330.06    499.21 o
   3  17   5     6251.89     6152.06    425.89 o
   5  17   5      571.56      732.90    819.13 o
   7  17   5    26918.73    26071.28    743.30 o
   9  17   5     1182.84      573.15    845.65 o
  -6  18   5       77.77      552.69    330.42 o
  -4  18   5     7113.49     6722.28    410.44 o
  -2  18   5    22073.26    19423.41    631.06 o
   0  18   5     2093.16     2346.40    412.30 o
   2  18   5    47822.86    46606.75    797.66 o
 -34   0   6    52648.97    48097.37    796.40 o
 -32   0   6    10800.50    10306.27   2357.04 o
 -30   0   6    14044.76    13680.40   2841.56 o
 -28   0   6      590.76       14.85    326.98 o
 -26   0   6    55756.79    52088.20    466.79 o
 -24   0   6     1080.66     1517.33    732.43 o
 -22   0   6   210912.25   209996.34  11770.41 o
 -20   0   6     7616.55     8391.13    672.92 o
 -18   0   6   203061.53   206060.02  13525.13 o
 -16   0   6    95670.38   105445.09   6432.87 o
 -14   0   6      252.73     1300.99    547.72 o
 -12   0   6    44904.30    53903.50    750.51 o
 -10   0   6   486331.31   668080.13   2058.01 o
  -8   0   6    61758.66    75808.45    767.01 o
  -6   0   6   247425.00   327030.81   1556.45 o
   0   0   6     7439.66     7180.79    442.94 o
   2   0   6     7212.01     6713.14    437.92 o
   4   0   6   438079.81   595297.75   2359.15 o
   6   0   6   141260.09   147173.70   9896.93 o
   8   0   6   422341.16   391253.50  24323.96 o
  10   0   6    21192.83    16385.77    874.97 o
  12   0   6   231194.25   167415.42  22562.57 o
  14   0   6     3151.85     2559.39   1052.33 o
  16   0   6    15553.17    12615.83   4180.78 o
  18   0   6    11738.24     8323.10   3460.26 o
  20   0   6   137676.03    94292.17  53608.69 o
  22   0   6    18329.64    16721.48   8152.84 o
  24   0   6    84234.22    79922.81  42354.22 o
  26   0   6    12571.26    12081.96   5008.23 o
  28   0   6     8649.52    11992.32   4636.38 o
  30   0   6      147.00      -81.50    454.91 o
 -35   1   6     9112.24    10271.23   1570.35 o
 -33   1   6    14087.23    14034.42   1015.43 o
 -31   1   6    14804.41    14122.73    900.70 o
 -29   1   6      673.76     2119.45    361.17 o
 -27   1   6      931.71     1441.55    335.42 o
 -25   1   6    48590.12    43579.46   1541.39 o
 -23   1   6    58894.91    58477.40   3027.70 o
 -21   1   6    29776.33    29757.06   2963.38 o
 -19   1   6   119352.41   129153.95   8760.87 o
 -17   1   6     1373.97     1877.53    235.67 o
 -15   1   6    58277.71    66192.09   4172.06 o
 -13   1   6    58074.88    65487.32   4215.48 o
 -11   1   6   117355.70   135951.56   9486.31 o
  -9   1   6     1491.47     3001.00    386.84 o
  -7   1   6   236311.75   315566.81   1551.23 o
  -5   1   6     5743.90     7397.07    570.90 o
  -1   1   6    48005.35    54829.06    816.44 o
   1   1   6     3626.79     4138.35    482.41 o
   3   1   6     1402.88     4192.79   1234.06 o
   5   1   6   412740.53   492278.69  20059.35 o
   7   1   6    50130.68    48935.32   1529.30 o
   9   1   6   137981.67   115961.02   4132.44 o
  11   1   6    83454.13    58990.65   2673.28 o
  13   1   6    29168.45    20636.59   2204.00 o
  15   1   6    17341.19    13513.33   2088.49 o
  17   1   6    39154.27    30612.17   6319.17 o
  19   1   6    56324.23    45154.55  11231.20 o
  21   1   6    34496.56    30686.75   8482.94 o
  23   1   6    59451.34    53333.19  15261.23 o
  25   1   6     2870.84     3424.48    713.70 o
  27   1   6    44060.61    46818.22  10602.11 o
  29   1   6     3459.02     4919.40    882.92 o
  31   1   6      502.94      956.02    279.47 o
 -34   2   6     6365.10     5741.38    380.45 o
 -32   2   6    19055.15    17839.07   1524.53 o
 -30   2   6     1932.59     1988.49    586.50 o
 -28   2   6   101227.68    97595.35   2731.07 o
 -26   2   6     2539.23     3696.71    459.24 o
 -24   2   6    70050.13    69515.84   4422.29 o
 -22   2   6     5393.91     5890.82    615.56 o
 -20   2   6    19129.05    19532.43   1507.94 o
 -18   2   6    15594.98    15832.14   1286.74 o
 -16   2   6   173904.03   180269.41  16593.32 o
 -14   2   6    57010.46    58123.25   5527.96 o
 -12   2   6   126510.96   138362.72  11401.99 o
 -10   2   6    92774.01   108529.12   8170.04 o
  -8   2   6     2228.90     2660.89    299.50 o
  -6   2   6    52540.55    71031.76    858.95 o
  -4   2   6   156883.59   202368.22   1316.34 o
  -2   2   6   116145.10   155340.08   1469.79 o
   0   2   6   179043.39   228195.72   1364.74 o
   2   2   6   283935.34   370108.13   5685.46 o
   4   2   6    33569.03    40434.76   3671.13 o
   6   2   6    86739.45    88936.69   5139.00 o
   8   2   6    40634.72    35417.42   1890.36 o
  10   2   6    23914.99    19546.24   1219.77 o
  12   2   6     9607.83     7871.72    515.04 o
  14   2   6   205974.69   151013.66  19294.76 o
  16   2   6     1095.33     1359.68    241.88 o
  18   2   6   114415.90    84168.42  20108.81 o
  20   2   6    27450.86    23318.32   5803.03 o
  22   2   6     4390.70     5694.58   1429.71 o
  24   2   6     5156.46     5109.96   1104.49 o
  26   2   6    26901.63    27398.13   5587.66 o
  28   2   6     6186.36     7763.87   1299.06 o
  30   2   6    32200.22    39541.68   6617.07 o
 -35   3   6     1945.87     2052.05    361.56 o
 -33   3   6    15954.53    18742.20   1542.10 o
 -31   3   6    69889.05    67155.55   1046.96 o
 -29   3   6    41119.84    37762.72    784.32 o
 -27   3   6   141666.38   140266.25   6129.83 o
 -25   3   6    37031.74    37468.82   1051.26 o
 -23   3   6    42246.34    41302.11   4325.50 o
 -21   3   6    23281.15    22800.09   2462.59 o
 -19   3   6    12855.58    12310.51   1214.87 o
 -17   3   6   255651.28   254308.67  33084.61 o
 -15   3   6    14005.54    13885.40   1416.65 o
 -13   3   6   534101.25   524539.06  71279.69 o
 -11   3   6    71249.90    76135.00   8284.73 o
  -9   3   6   216411.50   220898.81  16041.92 o
  -7   3   6      511.82     1134.88    288.29 o
  -5   3   6    74565.23    91371.41    960.69 o
  -3   3   6      488.59      757.77    379.06 o
  -1   3   6   438795.78   618756.31   5250.95 o
   1   3   6    39523.41    49057.56   1335.79 o
   3   3   6   444466.13   555025.75  39805.08 o
   5   3   6    16832.49    21759.45    698.89 o
   7   3   6     5600.80     4934.80    538.01 o
   9   3   6     5760.44     5269.56    435.26 o
  11   3   6   139096.80   110266.07   8833.97 o
  13   3   6   216917.92   167277.39  16772.74 o
  15   3   6   209348.98   158381.53  20989.09 o
  17   3   6   115536.73    85682.16  17174.82 o
  19   3   6    68817.77    58570.79  12833.33 o
  21   3   6    19003.46    18866.94   3819.58 o
  23   3   6     4846.40     4652.45   1058.42 o
  25   3   6    31974.39    33717.66   6927.93 o
  27   3   6      749.87     1481.92    296.33 o
  29   3   6    99080.98   116893.00  21021.16 o
  31   3   6      810.51     1072.75    810.53 o
 -34   4   6      456.38      516.41    536.87 o
 -32   4   6    33393.87    31252.05    603.91 o
 -30   4   6     3203.45     2904.53    390.04 o
 -28   4   6   105712.27   102486.27   3560.28 o
 -26   4   6     5662.48     5421.41    547.66 o
 -24   4   6    59888.50    57668.16   4759.59 o
 -22   4   6      953.48     1522.37    476.91 o
 -20   4   6    19091.80    17348.83   2967.79 o
 -18   4   6    27004.23    24813.99   4116.79 o
 -16   4   6   171576.45   160798.53  27820.27 o
 -14   4   6    22603.48    21838.52   3708.12 o
 -12   4   6   231236.81   225161.72  38359.23 o
 -10   4   6    41624.45    33835.10   4031.26 o
  -8   4   6    44042.93    42105.35   3204.79 o
  -6   4   6      379.04      557.14    273.21 o
  -4   4   6   114044.20   130247.95   9291.46 o
  -2   4   6   227756.36   282228.78  19708.25 o
   0   4   6    93646.13   112691.41   2980.77 o
   2   4   6    89298.73   100019.34   5249.53 o
   4   4   6    88179.53    94922.48   6881.56 o
   6   4   6    66195.30    61463.05   5862.41 o
   8   4   6     1604.48     2289.54    485.67 o
  10   4   6    69306.79    52908.70   5246.59 o
  12   4   6     3706.12     3033.66    472.31 o
  14   4   6   211003.23   169048.48  25811.57 o
  16   4   6       17.41      389.21    273.65 o
  18   4   6   134891.44   110018.91  20354.51 o
  20   4   6     1056.99     1394.30    562.27 o
  22   4   6     5008.02     5668.80   1253.17 o
  24   4   6     2501.60     2826.65    645.39 o
  26   4   6    29390.13    33576.21   5336.07 o
  28   4   6    12697.35    14353.26   2138.63 o
  30   4   6    35448.75    41496.02   5524.69 o
 -33   5   6     4496.22     4148.42    339.71 o
 -31   5   6     2691.79     3615.61    461.20 o
 -29   5   6     5108.90     5528.38    583.43 o
 -27   5   6      803.88     1203.09    385.40 o
 -25   5   6    24024.87    21689.98   1326.98 o
 -23   5   6    15562.40    16240.26   2136.99 o
 -21   5   6    33008.54    28451.60   4338.93 o
 -19   5   6    19504.03    17965.46   3712.04 o
 -17   5   6      606.15      953.89    667.88 o
 -15   5   6    33394.05    30672.06   6669.76 o
 -13   5   6     1064.24     2064.92    426.64 o
 -11   5   6     3295.23     2758.51    355.95 o
  -9   5   6    25280.48    19099.68    838.13 o
  -7   5   6   136981.25   106832.27   5288.21 o
  -5   5   6    74842.76    77887.93  10518.57 o
  -3   5   6    35615.47    38507.66   5254.87 o
  -1   5   6    33409.93    35932.59   6245.60 o
   1   5   6     6225.71     7097.34    363.65 o
   3   5   6     5116.56     5554.22    360.61 o
   5   5   6    68494.39    66324.34   5763.96 o
   7   5   6     7652.53     6950.48    319.02 o
   9   5   6    45606.80    36763.78   4573.40 o
  11   5   6    54580.43    43333.23   8183.07 o
  13   5   6       28.27      820.25    465.44 o
  15   5   6      428.13      794.00    285.69 o
  17   5   6    33293.07    28252.16   4009.24 o
  19   5   6    10142.38     9386.56   1329.21 o
  21   5   6     9212.23     9132.55   1161.73 o
  23   5   6    28712.72    28662.89   4365.70 o
  25   5   6       39.37     1646.47    812.82 o
  27   5   6     8018.59     8883.13   1054.13 o
  29   5   6     3243.93     4010.50    289.98 o
 -32   6   6    23550.68    20822.99   1742.64 o
 -30   6   6     5068.07     5431.67   1084.06 o
 -28   6   6    14606.12    13836.10    911.36 o
 -26   6   6    37112.32    33917.25   2642.90 o
 -24   6   6    10277.92    10666.78   1032.51 o
 -22   6   6   109409.90    94999.59  15947.45 o
 -20   6   6      703.27     1202.86    254.78 o
 -18   6   6   120288.52   108731.80  21258.81 o
 -16   6   6     2892.97     2927.38    285.77 o
 -14   6   6    32614.19    28378.02   6802.31 o
 -12   6   6    31851.15    20593.66   3006.25 o
 -10   6   6    81681.60    55276.98   5409.27 o
  -8   6   6    87336.63    74664.23  16780.37 o
  -6   6   6   174330.64   158956.36  29453.63 o
  -4   6   6    81252.80    79378.25  13347.74 o
  -2   6   6    93970.87    92489.71   9646.05 o
   0   6   6    15889.34    17574.71   1875.88 o
   2   6   6    13945.40    14551.20   1554.40 o
   4   6   6   177183.78   187913.41  14417.51 o
   6   6   6    33145.46    30906.14   2929.26 o
   8   6   6   266380.03   234471.27  22419.99 o
  10   6   6    70207.29    56455.00   6375.64 o
  12   6   6    97405.38    77862.31  11208.52 o
  14   6   6    30467.86    23033.55   4455.38 o
  16   6   6    11688.46     9621.29   1281.15 o
  18   6   6    24312.21    21343.50   2899.87 o
  20   6   6    66315.32    56544.06   8653.22 o
  22   6   6    19783.94    17691.65   2000.12 o
  24   6   6    54602.54    56479.07   6596.80 o
  26   6   6      177.60      412.34    621.98 o
  28   6   6    18663.48    22471.12   2624.85 o
 -33   7   6    39764.38    35868.21    981.12 o
 -31   7   6     3175.34     3739.86    490.30 o
 -29   7   6    16184.74    14811.47   1173.82 o
 -27   7   6    35546.22    35432.98   2864.57 o
 -25   7   6      685.38     1056.40    345.61 o
 -23   7   6    82649.53    75885.88  12666.31 o
 -21   7   6    25147.30    24842.30   3716.83 o
 -19   7   6    63118.11    56753.94  10205.30 o
 -17   7   6   128222.22   124648.83  27432.26 o
 -15   7   6       23.12      366.85    225.68 o
 -13   7   6    18140.95    10574.54   4000.51 o
 -11   7   6    98919.99    62359.11  14491.72 o
  -9   7   6    24220.72    20577.44   4568.54 o
  -7   7   6   253046.77   231774.89  50719.41 o
  -5   7   6    18414.64    17131.38   2977.49 o
  -3   7   6   150014.81   146524.30  28467.42 o
  -1   7   6    87525.48    87531.98  12045.34 o
   1   7   6      680.37     1456.61    267.93 o
   3   7   6   147726.16   161660.80   5862.38 o
   5   7   6    77426.02    74009.11   2283.62 o
   7   7   6    81544.16    74524.80   6661.80 o
   9   7   6   169806.00   151820.59  14994.21 o
  11   7   6       99.83      263.21    675.09 o
  13   7   6    88834.34    71580.09  10027.35 o
  15   7   6     4297.96     5111.17   1093.05 o
  17   7   6     3926.41     4519.09    387.30 o
  19   7   6    91725.87    83867.79  12633.67 o
  21   7   6     8864.60     8557.13   1998.10 o
  23   7   6    34324.78    31378.49   4620.59 o
  25   7   6    20232.17    20498.76   1991.08 o
  27   7   6     8320.39     9396.56    437.25 o
 -32   8   6     2857.58     1972.89    394.09 o
 -30   8   6     2690.78     3423.79    394.06 o
 -28   8   6     1947.11     3104.76    357.89 o
 -26   8   6     4575.73     4299.63    311.57 o
 -24   8   6       18.43      -37.31    314.84 o
 -22   8   6     1512.57     1659.62    399.79 o
 -20   8   6     1183.14     1162.73    386.92 o
 -18   8   6    40380.93    37823.27   8647.04 o
 -16   8   6     2931.43     2916.02    693.99 o
 -14   8   6     4746.20     2848.99    442.82 o
 -12   8   6    24362.82    20384.35   5783.32 o
 -10   8   6     1794.79     2386.18    956.51 o
  -8   8   6    22049.82    21105.27   5028.46 o
  -6   8   6    19218.60    17094.57   3105.85 o
  -4   8   6      388.77      389.43    249.86 o
  -2   8   6    29184.79    28266.52   4155.92 o
   0   8   6     6704.29     7221.55    420.29 o
   2   8   6     2253.83     3008.83    352.42 o
   4   8   6    22588.39    22808.36   1317.69 o
   6   8   6       72.19      715.78    665.24 o
   8   8   6    11052.19    10217.96    327.36 o
  10   8   6     9783.49     8788.83   1208.79 o
  12   8   6      191.72      748.13    288.32 o
  14   8   6     7860.86     6713.52    314.14 o
  16   8   6     1279.96     1642.86    662.89 o
  18   8   6    10773.85     9298.18   1699.83 o
  20   8   6    19244.72    18431.47   3677.28 o
  22   8   6       17.64     1102.02    663.38 o
  24   8   6     4639.90     4989.46    363.78 o
  26   8   6      946.00     1217.98    370.96 o
 -31   9   6      198.54     -223.21    863.44 o
 -29   9   6      119.15       29.33    316.74 o
 -27   9   6    24515.97    23359.33   3180.87 o
 -25   9   6     1670.47     2510.91    472.86 o
 -23   9   6    23907.32    26224.78   4707.15 o
 -21   9   6     5739.49     6406.71   1359.68 o
 -19   9   6    20933.28    21950.21   4153.51 o
 -17   9   6    36260.44    33136.03   7786.61 o
 -15   9   6     2036.78     2284.79    548.81 o
 -13   9   6     3606.67     3658.14    976.03 o
 -11   9   6     6120.21     5509.72   2014.49 o
  -9   9   6     2072.58     2365.31    684.33 o
  -7   9   6   129025.70   113308.34  26957.88 o
  -5   9   6      301.10      720.40    293.04 o
  -3   9   6     8815.99     8688.11   1480.32 o
  -1   9   6    11962.08    11648.17   1454.89 o
   1   9   6       24.16      -12.03    265.58 o
   3   9   6    23913.13    24678.61    432.21 o
   5   9   6    10727.69    10123.52    332.91 o
   7   9   6    10096.93    10890.24    745.90 o
   9   9   6   131056.86   119628.85   4467.66 o
  11   9   6     6634.72     5800.87    729.38 o
  13   9   6    14680.68    12063.01   1988.45 o
  15   9   6     1968.73     2330.99    457.36 o
  17   9   6     6042.55     5918.65    650.40 o
  19   9   6    28268.39    24347.76   2393.08 o
  21   9   6      426.22     1455.29    423.72 o
  23   9   6    20816.08    21419.18   2465.46 o
  25   9   6     4783.61     4529.12    325.04 o
 -30  10   6       49.80      742.41    387.02 o
 -28  10   6     6282.35     6322.78    510.78 o
 -26  10   6    45797.22    45187.94   5047.30 o
 -24  10   6     5287.33     5420.67    909.57 o
 -22  10   6    85157.86    78069.53  13948.66 o
 -20  10   6       20.09      642.65    482.31 o
 -18  10   6    99010.49    95726.20  17491.82 o
 -16  10   6    30970.17    29861.76   5351.40 o
 -14  10   6     8427.71     6730.06   1839.87 o
 -12  10   6    21788.88    17031.46   5785.16 o
 -10  10   6    73437.88    61326.95  16797.49 o
  -8  10   6   134185.27   118902.65  29710.97 o
  -6  10   6    99617.66    86758.40  18281.84 o
  -4  10   6    37126.09    36877.76   7871.75 o
  -2  10   6    35250.30    32580.83   4951.27 o
   0  10   6    11988.85    12151.09    742.68 o
   2  10   6      476.30     1599.30    333.91 o
   4  10   6    41067.46    41484.55   2620.43 o
   6  10   6    10819.03    10464.70    954.92 o
   8  10   6    87479.22    75854.46   2324.79 o
  10  10   6    47635.19    41430.71    419.40 o
  12  10   6    60804.61    54975.11   4688.15 o
  14  10   6     4734.79     4746.86    520.97 o
  16  10   6     3640.24     4360.79    515.95 o
  18  10   6    23670.64    23410.63   2211.26 o
  20  10   6    62476.25    62329.84   6477.32 o
  22  10   6     6257.68     5633.25    444.44 o
  24  10   6    47474.64    47648.06   8768.96 o
 -27  11   6     2950.02     3374.40    554.27 o
 -25  11   6     5374.66     5482.36    517.82 o
 -23  11   6    19227.39    18833.09   2100.29 o
 -21  11   6     1265.36     2020.85    237.44 o
 -19  11   6    21348.96    21468.33   3368.34 o
 -17  11   6     3067.61     4262.87    642.86 o
 -15  11   6     3944.66     4497.16    947.66 o
 -13  11   6     3055.97     3199.01    967.62 o
 -11  11   6    40205.34    32540.71  10873.38 o
  -9  11   6    10915.55    10194.04   2555.32 o
  -7  11   6    89262.43    81146.70  17946.05 o
  -5  11   6     1916.14     2058.21    459.71 o
  -3  11   6    42102.02    41766.45   7489.64 o
  -1  11   6       70.61      612.09    330.33 o
   1  11   6       19.73       89.64    262.09 o
   3  11   6     8447.56     8978.95   1000.73 o
   5  11   6    33558.35    33316.07    464.98 o
   7  11   6    15454.78    13561.66    407.21 o
   9  11   6    56218.61    49698.78   3914.97 o
  11  11   6    32845.45    33706.21    398.10 o
  13  11   6    10823.39     9716.48   1617.83 o
  15  11   6     6155.51     5597.90    312.26 o
  17  11   6     2008.97     1605.52    332.64 o
  19  11   6    11592.07    11097.84   1835.92 o
  21  11   6     6871.62     6253.10   1154.82 o
  23  11   6     7836.40     8695.83    576.54 o
 -26  12   6      482.14      981.33    431.88 o
 -24  12   6     7420.42     8252.17   1165.70 o
 -22  12   6     1914.56     2123.38    276.06 o
 -20  12   6     1297.00      958.62    590.15 o
 -18  12   6     5203.26     5237.67    812.40 o
 -16  12   6    51807.51    46346.40   9093.33 o
 -14  12   6    13289.12    10503.51   2847.03 o
 -12  12   6    39375.41    35105.78  10443.90 o
 -10  12   6    65895.06    62002.18  16634.05 o
  -8  12   6     4169.76     3997.72   1025.22 o
  -6  12   6      107.93      696.54    265.93 o
  -4  12   6    14433.49    14713.91   2410.88 o
  -2  12   6     6127.46     7604.55   1138.56 o
   0  12   6    50155.58    53069.76   5753.10 o
   2  12   6    57245.30    58481.83   3131.65 o
   4  12   6     2188.21     2606.11    326.79 o
   6  12   6    10867.98    11779.61    837.03 o
   8  12   6       91.35     -155.99    319.58 o
  10  12   6    19005.51    17707.91    773.75 o
  12  12   6    17184.14    15305.14    327.07 o
  14  12   6    63807.19    61530.79   1090.37 o
  16  12   6     1537.21     2011.10    543.49 o
  18  12   6    45776.39    44441.74   4021.01 o
  20  12   6      603.27     1519.71    883.14 o
  22  12   6     4272.03     5143.76    905.07 o
 -25  13   6    23851.09    24154.10   1256.61 o
 -23  13   6    10566.79    11232.30   1458.90 o
 -21  13   6      246.57      638.93    464.91 o
 -19  13   6     1640.44     2577.56    272.53 o
 -17  13   6    84941.59    89574.57  12955.06 o
 -15  13   6    22784.03    19355.64   3615.95 o
 -13  13   6    90854.67    83679.55  20294.28 o
 -11  13   6     2902.69     3554.94   1109.41 o
  -9  13   6    26069.48    22840.07   6093.31 o
  -7  13   6    11981.48    12652.43   2872.93 o
  -5  13   6    28745.42    27897.28   5047.37 o
  -3  13   6      185.52     1927.44    475.48 o
  -1  13   6   217970.75   222159.42  25328.52 o
   1  13   6     5513.92     5269.56    402.64 o
   3  13   6   169594.23   182313.52    748.08 o
   5  13   6     5241.46     5673.46    755.63 o
   7  13   6    12692.19    12643.07    440.77 o
   9  13   6    18018.04    18291.78    493.51 o
  11  13   6    21943.64    21873.39    845.53 o
  13  13   6    43450.01    40266.41   1724.72 o
  15  13   6    44485.91    42075.02   1024.17 o
  17  13   6    53441.99    53466.79   2499.98 o
  19  13   6    29988.15    29610.03   1451.34 o
  21  13   6     7550.73     6146.40    845.05 o
 -22  14   6     3293.65     3436.96    297.67 o
 -20  14   6    15220.58    15411.97   1590.28 o
 -18  14   6      140.66      538.68    279.57 o
 -16  14   6    63308.14    56921.30   8937.00 o
 -14  14   6    29343.68    26133.56   5778.61 o
 -12  14   6    70618.86    62410.69  14448.59 o
 -10  14   6     9174.12     9227.25   1816.77 o
  -8  14   6     2926.08     3177.09    749.43 o
  -6  14   6       36.26      601.42    340.67 o
  -4  14   6    19183.19    17382.86   2566.13 o
  -2  14   6    31879.12    31363.32   4750.08 o
   0  14   6    58091.09    55997.71   6052.99 o
   2  14   6   116534.72   125464.37   2340.18 o
   4  14   6     5779.56     6479.05    561.05 o
   6  14   6    16760.36    16988.18   1018.89 o
   8  14   6     5013.80     5387.85   1072.70 o
  10  14   6    13968.85    15942.59   1308.19 o
  12  14   6     4047.59     4666.47    426.63 o
  14  14   6    62485.04    61942.07   1763.62 o
  16  14   6     4300.00     4577.75   1129.81 o
  18  14   6    32183.80    30832.78   2266.40 o
 -19  15   6    57036.81    57508.93   5960.00 o
 -17  15   6      181.57     1015.07    286.41 o
 -15  15   6      840.21      870.04    358.95 o
 -13  15   6    26577.19    26066.30   4214.63 o
 -11  15   6    13188.46    12656.40   2701.49 o
  -9  15   6    14415.69    12862.99   2303.60 o
  -7  15   6    70493.11    63241.78  10588.73 o
  -5  15   6       89.64      574.35    332.81 o
  -3  15   6    26194.57    27428.30   4009.45 o
  -1  15   6    17395.33    18701.86   2104.01 o
   1  15   6     2911.27     3431.68    473.81 o
   3  15   6     4843.02     4992.26    774.64 o
   5  15   6    51563.48    51929.86   1793.33 o
   7  15   6    19785.32    21490.31   3228.38 o
   9  15   6    47834.92    45164.22   1308.69 o
  11  15   6    25248.88    23438.67   1775.33 o
  13  15   6      251.18      216.48    443.34 o
  15  15   6    12587.13    10554.76   1004.57 o
 -16  16   6       27.44      -17.82    335.57 o
 -14  16   6     1409.56     1630.85    314.82 o
 -12  16   6    17611.02    15827.35   4002.18 o
 -10  16   6    33757.17    28959.43   3707.51 o
  -8  16   6    39998.13    39395.16   6099.26 o
  -6  16   6    72555.48    72416.63   9864.52 o
  -4  16   6    59977.04    58268.55   8320.97 o
  -2  16   6    17480.18    16558.50   1159.34 o
   0  16   6     1302.29     1405.77    502.14 o
   2  16   6     3529.42     3531.99    666.75 o
   4  16   6    36388.94    36257.45   2298.31 o
   6  16   6    26275.58    27059.38    575.39 o
   8  16   6   107003.68   107778.72   1658.68 o
  10  16   6     4166.24     4182.22    333.36 o
  12  16   6    38164.10    32590.85   2779.18 o
 -11  17   6    50625.70    44288.25   5516.28 o
  -9  17   6     2132.83     2214.30    330.53 o
  -7  17   6   114096.16   102896.97  11741.60 o
  -5  17   6      109.15      258.05    417.64 o
  -3  17   6    57345.49    57310.49   4307.98 o
  -1  17   6        2.72      328.82    332.01 o
   1  17   6       49.80      599.16    500.35 o
   3  17   6     6035.73     5709.95    484.04 o
   5  17   6    58580.31    57327.54   3386.44 o
   7  17   6    13332.13    10772.42    419.12 o
 -35   1   7    22336.61    18878.97    604.04 o
 -33   1   7     1034.27     1477.02    533.28 o
 -31   1   7    53112.06    52984.96   1455.64 o
 -29   1   7      946.05     1258.35    416.13 o
 -27   1   7    28260.20    25844.80    333.79 o
 -25   1   7    32608.87    29848.26   1431.18 o
 -23   1   7     5518.39     6331.42    742.94 o
 -21   1   7   106011.38   103707.98   9798.11 o
 -19   1   7     5441.76     6718.81    657.21 o
 -17   1   7    54328.41    59344.49   4100.56 o
 -15   1   7    69125.02    81133.93   4933.66 o
 -13   1   7    45816.41    58944.14   3654.28 o
 -11   1   7   104280.26   135431.59   3314.30 o
  -9   1   7    57685.30    70372.48   1150.92 o
  -7   1   7    26881.59    35829.10    591.37 o
  -5   1   7   180253.08   242373.58   1373.63 o
  -1   1   7   185389.50   230718.16   1273.98 o
   1   1   7    29381.46    35174.66    510.39 o
   3   1   7    14616.68    17619.08    395.35 o
   5   1   7    84079.29    91732.30   4398.99 o
   7   1   7     6962.86     7142.43    304.98 o
   9   1   7    42044.98    38724.01   1236.89 o
  11   1   7    61850.32    50936.20   1774.90 o
  13   1   7    29703.29    21972.51   1361.17 o
  15   1   7    95244.34    71940.64   9444.51 o
  17   1   7      825.70     1190.48    246.18 o
  19   1   7     5459.68     4765.32   1087.39 o
  21   1   7    31122.25    26894.54   6524.89 o
  23   1   7      402.96      519.27    217.11 o
  25   1   7    33894.86    34148.70   9244.22 o
  27   1   7    24526.00    25704.24   6300.44 o
  29   1   7    13488.45    16356.57   3184.11 o
 -34   2   7    14017.23    15081.05    839.75 o
 -32   2   7    21453.16    19623.58   1196.28 o
 -30   2   7    42171.90    37702.24    718.91 o
 -28   2   7    19903.72    17975.64    810.60 o
 -26   2   7    17811.33    17193.15   1458.48 o
 -24   2   7    43041.53    42346.80   3661.80 o
 -22   2   7    46783.70    42824.81   4071.39 o
 -20   2   7   179626.16   169293.84  20472.03 o
 -18   2   7     2159.99     2404.00    342.88 o
 -16   2   7   303228.03   330923.25  31280.89 o
 -14   2   7     8807.81     9284.18   1161.88 o
 -12   2   7   174190.47   197465.42  13601.23 o
 -10   2   7    70847.65    82658.82   4081.80 o
  -8   2   7    33016.13    43679.53    728.61 o
  -6   2   7   148376.52   187410.14   1215.36 o
  -4   2   7   100331.68   134283.53   1096.51 o
  -2   2   7   150990.95   191016.11   8069.63 o
   0   2   7   141883.22   178403.78   1164.28 o
   2   2   7     4231.71     5455.40    327.27 o
   4   2   7     1840.39     1418.57    294.42 o
   6   2   7    43783.51    45709.10   3043.30 o
   8   2   7     5846.95     5837.28    322.62 o
  10   2   7    99027.78    82756.66   6063.84 o
  12   2   7   116154.69    95920.73   6755.70 o
  14   2   7   126437.83    93254.79   9831.17 o
  16   2   7    18599.47    16050.90   1958.58 o
  18   2   7     5866.39     6508.64   1030.23 o
  20   2   7    21692.31    20286.33   4592.10 o
  22   2   7    40341.90    36979.63   9041.98 o
  24   2   7    13734.09    12611.49   3058.96 o
  26   2   7    82299.10    85754.91  20581.02 o
  28   2   7       99.39      712.45    308.39 o
  30   2   7    26718.08    32188.68   5614.08 o
 -33   3   7      166.05      558.28    567.03 o
 -31   3   7    39152.57    37526.71    366.09 o
 -29   3   7     5308.73     6416.32    313.92 o
 -27   3   7       96.61      187.22    588.86 o
 -25   3   7      109.86     1153.02    641.06 o
 -23   3   7    12747.74    12975.20   1862.77 o
 -21   3   7    30568.58    26826.40   3998.21 o
 -19   3   7    18692.90    17515.63   2327.49 o
 -17   3   7    36829.23    35724.56   4395.64 o
 -15   3   7    50646.22    49939.51   5254.52 o
 -13   3   7    32109.69    35438.25   3561.80 o
 -11   3   7    12990.92    13804.20   1514.64 o
  -9   3   7    12758.80    17033.62    758.64 o
  -7   3   7     7195.05     8569.46    543.76 o
  -5   3   7   126217.86   154349.47   1149.00 o
  -3   3   7     8442.50    11292.05    518.09 o
  -1   3   7    46726.66    60216.54    805.52 o
   1   3   7    20406.29    26962.55    653.28 o
   3   3   7     2977.15     4224.65    420.08 o
   5   3   7     3605.02     4463.88    451.82 o
   7   3   7    33844.90    33325.20   2179.31 o
   9   3   7     1391.26     1468.81    227.11 o
  11   3   7   139257.84   121535.13   9093.54 o
  13   3   7     1570.68     1536.15    254.92 o
  15   3   7    17837.23    15185.72   1470.15 o
  17   3   7     7994.71     6624.82    885.09 o
  19   3   7     3272.25     3630.99    845.30 o
  21   3   7    11009.47     9803.58   2308.39 o
  23   3   7     6937.01     7441.93   1579.15 o
  25   3   7     6012.65     6795.31   1600.76 o
  27   3   7    10997.22    10416.92   1943.42 o
  29   3   7    15662.95    18675.36   3118.68 o
 -34   4   7     1460.57     2066.23    293.82 o
 -32   4   7     1352.40     1643.23    372.52 o
 -30   4   7     1271.22     1788.26    426.14 o
 -28   4   7     5163.95     5468.60    298.05 o
 -26   4   7   107892.70    98411.05   8497.68 o
 -24   4   7     3983.24     3116.66    430.99 o
 -22   4   7   106565.69    99281.61  14845.41 o
 -20   4   7      188.69      584.13    258.51 o
 -18   4   7     6723.77     8428.88   1926.00 o
 -16   4   7    10089.92    10779.21   1337.13 o
 -14   4   7    51525.30    44785.47   6187.45 o
 -12   4   7    65912.60    64397.47   8308.99 o
 -10   4   7   325324.59   313918.25  33608.02 o
  -8   4   7   144472.45   140783.34  15841.96 o
  -6   4   7    54388.44    58762.85    804.37 o
  -4   4   7   130883.98   162190.09   9663.15 o
  -2   4   7     1295.45     3275.54   1076.65 o
   0   4   7    14106.17    16172.06    510.09 o
   2   4   7    22856.76    26503.68   1232.86 o
   4   4   7    83446.56    90098.19   5533.73 o
   6   4   7    28600.04    27559.24    980.42 o
   8   4   7    93161.32    85940.54   8427.04 o
  10   4   7      154.75       90.98    249.64 o
  12   4   7     7402.41     6510.44    767.28 o
  14   4   7     7250.98     7122.21   1252.67 o
  16   4   7   123865.52   103647.70  19391.14 o
  18   4   7     1399.37     1575.51    253.68 o
  20   4   7   107916.91    94414.52  17275.21 o
  22   4   7     2004.71     1723.67    284.09 o
  24   4   7    41690.91    37210.53   7584.11 o
  26   4   7      774.40      679.46    282.96 o
  28   4   7      457.61      840.52    333.08 o
 -33   5   7     9806.52     9142.18    673.40 o
 -31   5   7    16517.72    17148.83    486.05 o
 -29   5   7    27516.89    26537.18   1766.34 o
 -27   5   7    42839.89    40981.96   4445.05 o
 -25   5   7   110053.23   107718.30  10928.36 o
 -23   5   7   118461.54   106193.17  16980.04 o
 -21   5   7    92831.90    88371.71  14000.25 o
 -19   5   7     8911.66     8350.12   1971.34 o
 -17   5   7     7018.10     7194.97   1741.18 o
 -15   5   7   122940.11   113155.00  21609.30 o
 -13   5   7     5570.04     6039.51   1161.28 o
 -11   5   7   389044.97   331618.81  29471.44 o
  -9   5   7    52038.43    44891.56   2961.76 o
  -7   5   7   496272.22   529197.50  46225.12 o
  -5   5   7     3274.56     3604.46    592.65 o
  -3   5   7     6540.42     7169.52   1024.34 o
  -1   5   7    14333.70    16178.98   1292.94 o
   1   5   7   215727.77   259450.63  25223.13 o
   3   5   7    55593.99    59411.03   3423.24 o
   5   5   7   431690.94   459291.75  24999.32 o
   7   5   7    72807.20    67292.16   5911.83 o
   9   5   7   125043.27   113555.38  11806.09 o
  11   5   7     3856.94     4324.18    328.70 o
  13   5   7     6293.47     5448.01   1367.31 o
  15   5   7    55987.76    44409.59  10365.06 o
  17   5   7    59930.36    51458.19   9367.84 o
  19   5   7   107866.80    99298.81  16259.80 o
  21   5   7    59610.83    53451.91   8774.49 o
  23   5   7    43852.64    41509.11   6165.99 o
  25   5   7     5369.07     5098.39    918.16 o
  27   5   7     3461.83     3258.05    522.52 o
  29   5   7       39.53     -228.47    319.59 o
 -32   6   7      272.44      428.85    686.80 o
 -30   6   7    16800.08    17708.60   1535.69 o
 -28   6   7     2407.07     2705.46    419.46 o
 -26   6   7    57694.96    51324.90   6178.02 o
 -24   6   7       39.57       78.80    262.57 o
 -22   6   7   109186.66   101584.02  15809.39 o
 -20   6   7    60044.02    56920.78   9924.16 o
 -18   6   7      424.19      482.85    316.14 o
 -16   6   7     2765.03     2176.73    389.28 o
 -14   6   7   123328.99   106950.20  25124.17 o
 -12   6   7     2328.49     2577.33    334.63 o
 -10   6   7   100152.60    69222.03   2867.42 o
  -8   6   7   121763.82   116333.65  14958.69 o
  -6   6   7    75358.81    69851.80   6998.13 o
  -4   6   7    22970.72    23092.93   3454.67 o
  -2   6   7    77038.03    81605.69  19107.39 o
   0   6   7    40128.64    44966.20  10563.18 o
   2   6   7    82766.84    85833.17   7677.49 o
   4   6   7   205387.80   212758.03  18019.41 o
   6   6   7    38845.89    37092.99   5109.62 o
   8   6   7   206803.08   186708.59  19669.85 o
  10   6   7     4771.44     4144.16    356.96 o
  12   6   7       25.58      384.66    714.46 o
  14   6   7    12422.94    12332.70   3416.67 o
  16   6   7    32711.94    24251.70   7307.78 o
  18   6   7     1397.03     1175.36    680.14 o
  20   6   7   144527.88   117501.38  35567.49 o
  22   6   7     8910.39     8962.56   1229.85 o
  24   6   7     6040.27     5269.46    857.55 o
  26   6   7     9606.48     9456.62   1146.50 o
  28   6   7    11644.67    12930.41   2636.10 o
 -31   7   7    28624.97    26709.37   1576.27 o
 -29   7   7    10659.92     9153.77    506.72 o
 -27   7   7     5766.94     5315.58    678.66 o
 -25   7   7     5574.83     5058.34   1294.74 o
 -23   7   7    22818.43    21725.02   2552.57 o
 -21   7   7    22242.17    19468.30   3974.89 o
 -19   7   7    67126.26    62563.65  14607.45 o
 -17   7   7   143900.31   121028.34  31312.88 o
 -15   7   7      959.37     2162.09    589.98 o
 -13   7   7    78224.61    51638.32  11120.94 o
 -11   7   7    10986.67     9973.41   2163.55 o
  -9   7   7     4843.50     5109.55    529.73 o
  -7   7   7    41688.02    40966.50   6892.96 o
  -5   7   7   189282.59   184570.09  32588.32 o
  -3   7   7     3655.76     4167.86    550.68 o
  -1   7   7   246987.59   271019.88  59933.68 o
   1   7   7    59073.43    64758.90   6346.28 o
   3   7   7     5551.90     5988.11    595.78 o
   5   7   7    39006.78    36329.14   3731.46 o
   7   7   7   103602.79   101697.63  10431.05 o
   9   7   7    12557.22    12722.57   2139.47 o
  11   7   7    89566.88    75295.07  12599.34 o
  13   7   7    65898.13    52488.63   8391.08 o
  15   7   7    23524.11    19801.67   4781.35 o
  17   7   7    30931.10    25702.13   6177.74 o
  19   7   7     5006.86     6152.53    397.61 o
  21   7   7       51.25     1245.03    841.23 o
  23   7   7    36363.90    34732.51   9403.31 o
  25   7   7    55050.36    50594.28  15104.70 o
  27   7   7     3427.13     3288.71    387.85 o
 -30   8   7    17319.78    16679.35   1112.75 o
 -28   8   7    33638.32    33255.82   2521.17 o
 -26   8   7     3275.74     3708.95    474.72 o
 -24   8   7     5237.73     5262.29    935.52 o
 -22   8   7       56.50      761.42    551.37 o
 -20   8   7   228057.63   197753.05  44238.88 o
 -18   8   7     5385.96     5473.95   1235.93 o
 -16   8   7   380565.22   331459.53  93215.46 o
 -14   8   7    29443.95    18846.56   5479.69 o
 -12   8   7    42126.64    36864.42   8217.40 o
 -10   8   7      984.23     1581.32    278.81 o
  -8   8   7    22605.48    20324.54   3916.63 o
  -6   8   7   118227.96   104542.10  21621.85 o
  -4   8   7   306278.75   307619.31  47954.28 o
  -2   8   7   227321.06   237781.59  30369.71 o
   0   8   7   123645.34   124111.66  18594.14 o
   2   8   7   123310.33   124932.02   9801.33 o
   4   8   7     5026.75     6005.01    782.25 o
   6   8   7    19822.18    20703.40   2245.98 o
   8   8   7    32805.65    30467.76   2367.60 o
  10   8   7   276220.19   243773.55  24480.58 o
  12   8   7    28153.96    23900.74   4965.82 o
  14   8   7   123067.38    99542.94  16682.45 o
  16   8   7     2174.56     2761.84    477.07 o
  18   8   7    16716.12    13578.72   3808.14 o
  20   8   7      506.89      736.98    411.72 o
  22   8   7    76946.96    72282.45   9998.19 o
  24   8   7     6150.04     5472.98   1237.24 o
  26   8   7    95432.55    93353.94  16235.42 o
 -29   9   7     9986.39     9697.20    985.31 o
 -27   9   7     9034.82     8019.68   1307.97 o
 -25   9   7      403.80      718.30    381.03 o
 -23   9   7     5731.65     5213.32    709.94 o
 -21   9   7    67823.98    61012.08  11816.13 o
 -19   9   7    71999.23    65241.07  15781.37 o
 -17   9   7   203151.58   188437.77  37354.70 o
 -15   9   7    54825.41    47250.35  13244.71 o
 -13   9   7   127188.67   105151.23  27198.39 o
 -11   9   7     6974.45     5902.37   1469.04 o
  -9   9   7     1961.48     2392.47    561.59 o
  -7   9   7    19817.60    18053.97   4052.46 o
  -5   9   7   179367.05   172715.70  36372.90 o
  -3   9   7       50.38      925.48    258.66 o
  -1   9   7   275139.13   307991.59  30572.59 o
   1   9   7    54844.82    60814.02   3107.22 o
   3   9   7    33689.69    33561.63   2846.69 o
   5   9   7     3611.71     4830.21   1379.92 o
   7   9   7    67952.05    69308.64   6140.90 o
   9   9   7    26168.31    25874.54   2368.58 o
  11   9   7   184391.89   156183.13  17029.37 o
  13   9   7    27402.18    23187.36   1764.03 o
  15   9   7    46313.09    37221.16   3412.41 o
  17   9   7    19350.18    18029.88   2787.65 o
  19   9   7       73.87     1180.88    401.62 o
  21   9   7    14457.91    14295.76   1835.97 o
  23   9   7    17309.11    16857.30   2264.47 o
  25   9   7    48625.27    44158.04   7572.45 o
 -28  10   7    28970.32    26503.15   2400.56 o
 -26  10   7    34708.64    35295.44   5273.58 o
 -24  10   7     2416.95     2066.78    349.87 o
 -22  10   7    22044.82    20230.86   4705.33 o
 -20  10   7     3729.05     4278.98    556.67 o
 -18  10   7       57.28      463.44    372.54 o
 -16  10   7    23935.94    21808.26   4599.36 o
 -14  10   7   115743.27    84160.23  25839.24 o
 -12  10   7     4877.49     4335.24    818.19 o
 -10  10   7   113916.09   100275.44  24904.27 o
  -8  10   7    64061.98    56052.27  13679.18 o
  -6  10   7     3684.69     4467.19    966.43 o
  -4  10   7    67879.90    66555.92  11648.10 o
  -2  10   7    30476.58    30881.73   3929.55 o
   0  10   7     2295.05     3278.96    441.03 o
   2  10   7    92438.88    95429.02   5571.70 o
   4  10   7    56208.23    54231.94   1273.62 o
   6  10   7      591.10      668.79    396.96 o
   8  10   7    50609.96    45696.56   6501.24 o
  10  10   7    44186.19    41187.77   1896.10 o
  12  10   7      337.69      620.30    305.83 o
  14  10   7    55334.00    48289.70    441.85 o
  16  10   7    50464.91    47553.77   6021.51 o
  18  10   7      485.77     1642.68    446.80 o
  20  10   7    46749.46    44694.71   5147.56 o
  22  10   7     4575.73     4839.59   1172.96 o
  24  10   7     2960.09     1935.77    541.72 o
 -27  11   7    22669.49    20510.34   1165.11 o
 -25  11   7   103514.85   101216.34  11287.11 o
 -23  11   7    27423.38    27644.44   3906.93 o
 -21  11   7    55109.13    55356.18   8358.89 o
 -19  11   7      375.04      953.34    424.24 o
 -17  11   7    12631.02    13206.93   2830.22 o
 -15  11   7    69757.81    61797.04  16036.43 o
 -13  11   7    41209.38    37944.53  10112.74 o
 -11  11   7   221125.97   172492.61  47479.13 o
  -9  11   7     1052.86     1005.28    296.83 o
  -7  11   7   164536.41   149303.30  28469.92 o
  -5  11   7     1460.52     1810.96    353.21 o
  -3  11   7       26.33      489.59    342.25 o
  -1  11   7     1170.37     1812.80    397.39 o
   1  11   7    75373.54    90234.51    730.50 o
   3  11   7    11238.57    11080.44    416.11 o
   5  11   7   170402.27   167198.14    665.84 o
   7  11   7     3038.27     3675.03    765.27 o
   9  11   7    37696.91    31729.96   2826.40 o
  11  11   7      259.79        6.80    379.77 o
  13  11   7    34443.14    32698.94   4754.54 o
  15  11   7    28114.18    26843.00   2645.49 o
  17  11   7    72043.80    64401.24   5514.97 o
  19  11   7    75618.10    72968.00   8476.87 o
  21  11   7    38915.79    35919.10   3812.24 o
  23  11   7    10504.97    10465.09   2776.32 o
 -26  12   7    92544.05    89566.16   8231.23 o
 -24  12   7     2123.85     2754.46    451.67 o
 -22  12   7    61225.31    59184.55   7251.63 o
 -20  12   7     2521.58     2550.22    326.97 o
 -18  12   7     1278.00     1941.67    256.39 o
 -16  12   7     5977.90     4719.20   1281.72 o
 -14  12   7    55631.75    45845.62  12805.12 o
 -12  12   7     1863.56     1121.36    593.73 o
 -10  12   7   191522.73   161939.94  39588.32 o
  -8  12   7    15496.68    15258.21   3061.41 o
  -6  12   7    50660.72    47957.00   8776.32 o
  -4  12   7      125.79      798.57    293.97 o
  -2  12   7     5613.69     6619.07   1143.20 o
   0  12   7    77643.75    80819.59   3361.45 o
   2  12   7    63871.05    67527.77   1787.10 o
   4  12   7   103402.74   109405.33   6351.54 o
   6  12   7    70629.42    65514.52    698.04 o
   8  12   7    62484.27    62012.79   2181.96 o
  10  12   7     5103.64     4863.43    613.96 o
  12  12   7     1471.43     1522.50    329.90 o
  14  12   7     1914.54     2976.27    952.23 o
  16  12   7    69910.78    68399.25   4667.77 o
  18  12   7       83.71      248.71    476.31 o
  20  12   7    53989.27    50718.44   5618.03 o
 -23  13   7    10277.82     8713.16    645.53 o
 -21  13   7      847.05      844.96    238.79 o
 -19  13   7    11241.75    12106.50   1876.44 o
 -17  13   7     3419.66     4073.96    615.63 o
 -15  13   7      528.49      431.48    394.68 o
 -13  13   7    10007.80    10334.18   2694.03 o
 -11  13   7    18692.26    15616.33   4366.87 o
  -9  13   7    13614.34    12795.63   2853.55 o
  -7  13   7    29329.34    29183.30   5682.88 o
  -5  13   7    21332.63    22241.38   3703.20 o
  -3  13   7     1681.05     2221.45    342.54 o
  -1  13   7     4677.89     6069.04    491.50 o
   1  13   7    20447.09    22919.37    548.21 o
   3  13   7     1910.47     2316.67    343.49 o
   5  13   7    25971.29    25627.02    395.06 o
   7  13   7     1778.52     2666.63    849.43 o
   9  13   7     3397.66     2444.40    339.76 o
  11  13   7    11910.00    10715.42    375.18 o
  13  13   7     8677.93     8957.78   1098.43 o
  15  13   7     2225.24     2582.81    384.10 o
  17  13   7    19017.57    18114.62   3811.80 o
  19  13   7     5719.62     5794.92    686.00 o
 -22  14   7      161.77      388.68    326.80 o
 -20  14   7    21480.36    19878.74   2822.74 o
 -18  14   7     3099.21     3133.05    653.81 o
 -16  14   7    40296.45    32524.18   8417.30 o
 -14  14   7      724.63      970.61    287.58 o
 -12  14   7    21885.65    18477.43   4855.27 o
 -10  14   7      517.45     1225.66    596.99 o
  -8  14   7      809.80      793.20    354.94 o
  -6  14   7    28692.88    30017.71   4825.10 o
  -4  14   7    58095.04    57674.40   7300.61 o
  -2  14   7    42701.86    45492.29   4444.19 o
   0  14   7    32256.18    35652.60   1747.07 o
   2  14   7    11134.95    14390.59    623.69 o
   4  14   7    18098.79    18153.41    466.63 o
   6  14   7     2550.45     3622.25    349.67 o
   8  14   7       27.66      514.69    294.12 o
  10  14   7    55924.15    52426.27   3579.52 o
  12  14   7      411.52      264.12    510.79 o
  14  14   7    26426.86    26443.45   1848.36 o
  16  14   7     1544.69     2145.00    321.16 o
 -19  15   7    22058.41    20256.55   2197.47 o
 -17  15   7    44050.47    44077.04   5374.02 o
 -15  15   7    27439.20    25395.03   6370.55 o
 -13  15   7    10102.48    10310.71   2427.05 o
 -11  15   7    46331.51    46001.12   9923.87 o
  -9  15   7    10099.63    10932.22   2064.90 o
  -7  15   7    17146.68    17721.11   3334.42 o
  -5  15   7    56685.93    57920.78   9702.61 o
  -3  15   7     2158.28     2004.53    307.46 o
  -1  15   7    70985.57    70981.21   4168.76 o
   1  15   7     8690.44    10091.22    630.86 o
   3  15   7    15115.04    14957.96    649.86 o
   5  15   7    21884.49    22860.42    481.27 o
   7  15   7    13917.57    15243.14    468.06 o
   9  15   7    22345.13    22912.86   1537.74 o
  11  15   7    31858.56    30173.25   2607.52 o
  13  15   7     8417.87     7356.61    385.61 o
 -16  16   7     9363.53     7818.62    859.12 o
 -14  16   7     1893.30     1890.45    972.51 o
 -12  16   7     1371.81      935.44    342.10 o
 -10  16   7     6820.34     8049.75   1730.69 o
  -8  16   7      974.33     1622.62    364.12 o
  -6  16   7      665.29      920.16    387.04 o
  -4  16   7     4172.31     4058.60    503.84 o
  -2  16   7     1692.39     1451.66    421.93 o
   0  16   7    14049.47    13298.54    470.97 o
   2  16   7       19.10     -350.77    619.08 o
   4  16   7      380.42     1480.68    635.10 o
   6  16   7     9978.12     8835.48    409.11 o
   8  16   7      552.13      382.58    369.27 o
  10  16   7    18087.07    17086.40   2100.46 o
 -11  17   7    18490.22    17234.34   2518.28 o
  -9  17   7     1913.88     2120.41    422.02 o
  -7  17   7     2415.75     1905.83    384.31 o
  -5  17   7    11653.67    11372.74   1011.10 o
  -3  17   7     9258.62     8684.95    549.82 o
  -1  17   7     3407.26     3822.00    540.95 o
   1  17   7      472.03      603.11    466.49 o
   3  17   7     6283.81     6096.81    667.57 o
   5  17   7     2006.91     1594.21    467.80 o
 -34   0   8    16102.25    15245.09    514.21 o
 -32   0   8     7363.05     7075.95    469.35 o
 -30   0   8   102072.16    94550.44    879.08 o
 -28   0   8    12356.57    11947.31    613.95 o
 -26   0   8   240717.48   248117.61   1162.92 o
 -24   0   8    13574.57    15880.91    606.77 o
 -22   0   8    17019.21    17021.94    450.45 o
 -20   0   8    46079.36    50732.22    695.83 o
 -18   0   8   212603.17   247196.84   1173.66 o
 -16   0   8      216.73      862.80    541.56 o
 -14   0   8   775433.31  1069824.13   2403.53 o
 -12   0   8    48664.64    61374.74    769.89 o
 -10   0   8   281617.50   362513.91   1478.46 o
  -8   0   8    44163.54    50463.79    644.32 o
   0   0   8   843512.19  1238841.25   3077.43 o
   2   0   8  1026189.56  1496941.50   3428.99 o
   4   0   8   710045.44  1017236.88   2815.65 o
   6   0   8    31112.12    34199.97    697.66 o
   8   0   8     3959.10     4735.84    365.97 o
  10   0   8     2939.00     5146.79    700.70 o
  12   0   8   194855.20   158800.75   6805.02 o
  14   0   8    21350.42    17645.62   2359.95 o
  16   0   8   332765.84   258857.30  49468.31 o
  18   0   8     1337.95     1534.51    356.49 o
  20   0   8    74114.06    56340.62  20000.78 o
  22   0   8    23130.42    22876.15   8198.71 o
  24   0   8    14984.40    14689.92   6110.96 o
  26   0   8      525.28      659.88    410.49 o
  28   0   8   104012.22   107250.44  38444.86 o
 -35   1   8      603.79      960.06    467.72 o
 -33   1   8    20435.27    18687.58   1017.28 o
 -31   1   8     2293.15     2345.77    456.75 o
 -29   1   8    82889.87    80978.97   1005.30 o
 -27   1   8    19813.92    21654.49   1712.99 o
 -25   1   8    66274.46    65781.56   5823.61 o
 -23   1   8    23168.45    25589.81    642.90 o
 -21   1   8     5725.64     6360.32    708.97 o
 -19   1   8     6926.57     8552.85    337.30 o
 -17   1   8   122232.12   139456.47   2055.54 o
 -15   1   8   280912.38   353645.22  10198.96 o
 -13   1   8   113910.73   139450.23   4450.08 o
 -11   1   8   325963.59   424612.22   9200.77 o
  -9   1   8     4922.15     6244.40    345.07 o
  -7   1   8    18409.36    25805.51    519.25 o
  -5   1   8      906.81     1924.12    515.81 o
  -1   1   8    31852.97    42242.73    720.81 o
   1   1   8  1008135.44  1500191.88   5545.91 o
   3   1   8    63496.91    87870.91    666.04 o
   5   1   8   151701.44   195337.45    890.86 o
   7   1   8    21410.36    22316.25    908.90 o
   9   1   8    24367.14    22581.27    997.15 o
  11   1   8      637.55      975.48    201.77 o
  13   1   8   127767.77   102123.29   5369.81 o
  15   1   8    64328.66    50444.98   4595.37 o
  17   1   8   133714.88   106733.74  15877.60 o
  19   1   8    45303.68    36911.21   6810.36 o
  21   1   8     5635.56     5000.95   1032.61 o
  23   1   8     7532.93     6502.67   1442.86 o
  25   1   8    25932.14    26749.03   6278.56 o
  27   1   8    29797.99    31341.45   7107.04 o
  29   1   8    14839.64    17081.79   3992.07 o
 -34   2   8    13609.57    11571.97    491.63 o
 -32   2   8    19830.63    17329.81    580.38 o
 -30   2   8     8246.39     8914.45    688.35 o
 -28   2   8     5931.48     5848.31    493.55 o
 -26   2   8    10322.77     9644.04    520.72 o
 -24   2   8    49898.91    47874.84   3945.02 o
 -22   2   8    22458.33    21590.19   2777.65 o
 -20   2   8   136071.30   136584.89  13931.50 o
 -18   2   8    24523.65    24790.91   2445.77 o
 -16   2   8    10265.44    11936.48   1616.04 o
 -14   2   8    82331.81   101739.18   8191.41 o
 -12   2   8   101343.00   119799.48    881.23 o
 -10   2   8    22367.37    31263.20    653.11 o
  -8   2   8   271641.78   327340.59   1407.85 o
  -6   2   8    41938.45    53453.64    760.89 o
  -4   2   8    62519.51    78297.77    878.56 o
  -2   2   8   168751.08   221777.80   1227.56 o
   0   2   8     2765.24     4699.77    410.12 o
   2   2   8     8922.91    13327.52    958.94 o
   4   2   8   134168.22   170574.88   2250.19 o
   6   2   8    84538.67    93168.88   6299.70 o
   8   2   8    30870.88    29754.99   2331.53 o
  10   2   8   199468.61   176620.58  13506.82 o
  12   2   8    11962.20    10545.12    722.22 o
  14   2   8    46419.80    36821.91   3158.39 o
  16   2   8    54712.36    46377.23   4868.36 o
  18   2   8    12709.88    10676.82   1499.70 o
  20   2   8    24480.86    21455.93   4039.50 o
  22   2   8    60586.25    54287.46  12946.21 o
  24   2   8    11750.15    12421.14   2792.75 o
  26   2   8    21993.82    24109.57   5703.19 o
  28   2   8    12423.54    13606.27   2860.59 o
 -33   3   8      740.40     1467.22    314.07 o
 -31   3   8    19790.79    18848.79   1093.43 o
 -29   3   8      257.19      640.82    265.34 o
 -27   3   8     9674.21     9754.02   1097.63 o
 -25   3   8    35519.67    34729.34   3130.13 o
 -23   3   8   201994.81   187403.58  24282.29 o
 -21   3   8    59073.83    59403.52   9423.19 o
 -19   3   8   191674.27   196250.86  19076.29 o
 -17   3   8    25059.34    26767.83   3280.42 o
 -15   3   8    59889.76    61904.59   7419.80 o
 -13   3   8     8888.56     9274.11    837.92 o
 -11   3   8     2051.73     2252.05    391.55 o
  -9   3   8   509593.56   648170.94   2019.78 o
  -7   3   8    87488.84   101901.48    941.63 o
  -5   3   8   648090.13   886270.81   2598.65 o
  -3   3   8     1228.92     1983.96    445.67 o
  -1   3   8   115302.73   145846.89    833.70 o
   1   3   8    11745.49    13706.32    437.62 o
   3   3   8    43757.52    53187.74   2575.77 o
   5   3   8     4588.38     5747.17    562.76 o
   7   3   8   301230.00   304758.94  19536.01 o
   9   3   8    44873.80    39651.06   3680.10 o
  11   3   8   214167.25   180785.33  14420.22 o
  13   3   8    31669.13    25615.49   2775.33 o
  15   3   8      697.87     1011.14    226.84 o
  17   3   8    19072.95    14956.47   2338.43 o
  19   3   8    46185.46    39080.90   6854.09 o
  21   3   8    63556.30    53286.03  12400.42 o
  23   3   8    38922.90    36926.18   7830.46 o
  25   3   8    72625.05    70455.44  18275.27 o
  27   3   8    10059.91    11102.74   2752.59 o
 -34   4   8    16849.46    15417.11    375.31 o
 -32   4   8    30225.29    28132.62   1190.75 o
 -30   4   8     1060.52      788.79    689.88 o
 -28   4   8     3421.16     3898.60    412.64 o
 -26   4   8     1588.05     2608.64    590.45 o
 -24   4   8    99645.31    92304.16  12768.77 o
 -22   4   8     3184.55     3497.04    279.27 o
 -20   4   8   188579.17   177411.11  26994.00 o
 -18   4   8     1063.82      814.01    561.65 o
 -16   4   8    31073.42    30720.20   3725.93 o
 -14   4   8    12157.26    13134.55   1418.71 o
 -12   4   8    35736.85    31115.76   3247.03 o
 -10   4   8     1916.62     1717.60    308.37 o
  -8   4   8   426864.88   501588.84   1822.05 o
  -6   4   8   171783.86   189515.59   3872.54 o
  -4   4   8   197488.38   234377.80  15949.88 o
  -2   4   8    35333.05    41529.92    640.80 o
   0   4   8     4791.94     5455.34    329.36 o
   2   4   8    25820.50    31931.73    452.09 o
   4   4   8    10406.51    11800.52   1377.23 o
   6   4   8    90324.16    89185.07   6912.85 o
   8   4   8    98074.66    92511.29   9490.36 o
  10   4   8   250648.09   223142.59  20000.45 o
  12   4   8     2067.89     1817.86    369.57 o
  14   4   8    25438.56    21467.91   3440.83 o
  16   4   8     1149.43     1285.70    270.09 o
  18   4   8    24876.73    22188.36   3125.65 o
  20   4   8        6.97      667.02    259.90 o
  22   4   8   103830.38    95061.59  19508.36 o
  24   4   8      525.22     1401.49    298.94 o
  26   4   8    31157.26    33495.64   7412.48 o
  28   4   8       99.46     1104.30    390.38 o
 -33   5   8     6464.39     5911.89    570.25 o
 -31   5   8    12922.67    11781.29   1056.10 o
 -29   5   8     9565.26     8197.69    494.79 o
 -27   5   8     2542.01     2306.77    513.17 o
 -25   5   8     1027.44     2349.01    366.24 o
 -23   5   8     5055.73     5129.04   1098.61 o
 -21   5   8    26651.23    24353.33   4212.66 o
 -19   5   8      224.53     1135.07    265.21 o
 -17   5   8    28458.88    26873.71   4689.28 o
 -15   5   8    10658.61     9976.22   1510.86 o
 -13   5   8    11901.22    12205.09   2140.16 o
 -11   5   8    92205.29    79005.30   6837.21 o
  -9   5   8     2429.97     2472.44    311.24 o
  -7   5   8    41484.93    45561.68   7835.08 o
  -5   5   8    88939.30   105561.27   8985.71 o
  -3   5   8    12401.60    15014.84    374.46 o
  -1   5   8    12040.65    14652.13    565.15 o
   1   5   8    42359.20    51052.10   1897.42 o
   3   5   8      524.48      834.19    255.85 o
   5   5   8     5530.72     6025.93    289.98 o
   7   5   8    68216.64    62825.63   6214.48 o
   9   5   8     8009.30     7358.45    500.52 o
  11   5   8    24783.33    20327.29   2751.27 o
  13   5   8    51599.57    45467.75   7989.99 o
  15   5   8     8815.81     8271.57   1717.23 o
  17   5   8     8853.49     7564.78   2141.82 o
  19   5   8    12610.43    11650.35   3080.66 o
  21   5   8     4091.67     4118.93    676.84 o
  23   5   8     4642.15     5395.99    777.48 o
  25   5   8     4574.93     4937.01    768.22 o
  27   5   8     1205.96     1357.22    450.75 o
 -32   6   8     2524.17     2843.05    305.33 o
 -30   6   8    35300.61    31694.32   2554.98 o
 -28   6   8    11174.12    10614.06   1348.36 o
 -26   6   8    45948.56    42799.32   4962.04 o
 -24   6   8     7019.94     6476.07    725.56 o
 -22   6   8      255.80     1297.26    702.05 o
 -20   6   8     1713.17     1590.31    345.94 o
 -18   6   8    33903.07    31813.93   6505.47 o
 -16   6   8     1449.94     2004.73    506.21 o
 -14   6   8   135744.47    95694.87  16654.97 o
 -12   6   8     1441.73     1103.65    291.12 o
 -10   6   8   114748.17    91725.27   4816.24 o
  -8   6   8     8193.63     7417.00    930.27 o
  -6   6   8       58.87      259.83    377.23 o
  -4   6   8    71672.06    76565.95  11254.74 o
  -2   6   8    71569.68    77891.03  12044.44 o
   0   6   8   190334.56   216175.14  25711.41 o
   2   6   8   111214.02   125797.86  15219.61 o
   4   6   8    85103.95    90199.13   7526.57 o
   6   6   8    52274.27    53265.52   6678.60 o
   8   6   8     1849.42     2246.42    297.44 o
  10   6   8     3568.74     3323.46    528.93 o
  12   6   8    57425.71    44806.03   9864.75 o
  14   6   8      877.88      626.80    636.39 o
  16   6   8    63431.81    49762.35  14850.22 o
  18   6   8      137.51      501.48    302.66 o
  20   6   8     7799.47     6410.45   2868.84 o
  22   6   8      701.63     1038.74    399.18 o
  24   6   8     2595.08     1358.46    351.35 o
  26   6   8     1706.86     1394.73    307.61 o
 -31   7   8     7848.33     7372.71    395.11 o
 -29   7   8    40547.76    38112.67   3929.30 o
 -27   7   8     1321.44     1853.96    513.00 o
 -25   7   8    24967.84    22059.42   3823.90 o
 -23   7   8      140.23      369.76    477.38 o
 -21   7   8    21553.50    21992.01   5158.83 o
 -19   7   8    41315.45    40959.32   9572.17 o
 -17   7   8     9765.27     8034.04   1787.83 o
 -15   7   8    65293.46    61227.34  14541.96 o
 -13   7   8    63461.18    44497.05   6796.26 o
 -11   7   8    26073.31    22259.44   3357.46 o
  -9   7   8    62834.60    57868.43   7530.68 o
  -7   7   8     5080.08     5396.47    824.50 o
  -5   7   8    92890.60    92133.39  18622.55 o
  -3   7   8    89946.83    89688.16  23339.55 o
  -1   7   8     2138.89     2544.69    625.48 o
   1   7   8   200549.11   203897.83  31969.39 o
   3   7   8      306.57      506.39    272.68 o
   5   7   8    89432.90    93826.88  10437.13 o
   7   7   8    57863.88    55358.52  10819.05 o
   9   7   8     3325.02     4036.93    783.20 o
  11   7   8    35184.49    30774.88   4932.76 o
  13   7   8    18040.44    15275.10   3062.57 o
  15   7   8    27696.84    21885.58   5088.22 o
  17   7   8    29622.47    23532.99   8183.97 o
  19   7   8     5916.62     5524.07   1588.33 o
  21   7   8    10765.81    10514.16   3058.39 o
  23   7   8     9462.49     7496.19   2913.57 o
  25   7   8       47.62      276.89    439.05 o
 -30   8   8      382.51      859.11    287.56 o
 -28   8   8     5916.35     5171.80    372.57 o
 -26   8   8      336.27      627.44    324.11 o
 -24   8   8     1121.08      635.16    781.34 o
 -22   8   8       42.38     1009.09    269.74 o
 -20   8   8      878.74     1291.84    255.93 o
 -18   8   8     1361.06     1695.98    408.16 o
 -16   8   8     1157.33     1569.78    473.87 o
 -14   8   8    14921.60    11994.48   3152.23 o
 -12   8   8    10765.73    10217.74   2924.19 o
 -10   8   8     4435.04     4737.20    973.44 o
  -8   8   8     5736.66     5695.89   1016.72 o
  -6   8   8     9503.41     8755.73   1469.78 o
  -4   8   8     3726.25     4327.17   1031.46 o
  -2   8   8     2423.12     2224.99    536.85 o
   0   8   8     8165.37     9550.11   1384.79 o
   2   8   8     1281.11     2199.71    366.14 o
   4   8   8     1944.55     2285.46    267.14 o
   6   8   8    12174.55    12144.55   1365.86 o
   8   8   8    13229.95    13546.87    694.41 o
  10   8   8     6194.58     5056.47   1706.26 o
  12   8   8     1021.85     1141.45    262.83 o
  14   8   8     3537.40     4213.03   1705.48 o
  16   8   8     6335.84     5794.75   1416.01 o
  18   8   8      589.55     1221.18    329.15 o
  20   8   8        4.69      192.58    336.56 o
  22   8   8     2312.39     1954.18    972.58 o
  24   8   8      808.46     1399.16    426.49 o
 -29   9   8    20362.70    17872.77   2234.94 o
 -27   9   8      128.09      274.11    464.36 o
 -25   9   8    10532.82    10648.43   2449.44 o
 -23   9   8     6903.62     6253.94   1609.08 o
 -21   9   8     5177.41     5258.26   1706.19 o
 -19   9   8    64525.14    55886.29  14528.21 o
 -17   9   8     2862.75     3206.42    597.54 o
 -15   9   8    55328.49    45846.16  12483.98 o
 -13   9   8    34903.63    27987.29   7162.24 o
 -11   9   8     8298.70     6795.25   1581.74 o
  -9   9   8    90984.28    73494.88  18371.37 o
  -7   9   8     2251.32     2512.74    596.61 o
  -5   9   8    43640.17    40047.82   7296.93 o
  -3   9   8    99196.55   108414.41  21690.08 o
  -1   9   8    19454.53    19284.41   3916.92 o
   1   9   8    37007.97    42106.80   4070.72 o
   3   9   8      174.97     1246.29    374.12 o
   5   9   8    82824.89    82636.66   5351.13 o
   7   9   8    15766.75    16843.03   1921.07 o
   9   9   8     2410.50     2405.25    586.67 o
  11   9   8    38356.16    34339.70   5150.83 o
  13   9   8     2584.59     3837.34    464.17 o
  15   9   8    14158.10    12132.12   3126.68 o
  17   9   8    16921.26    13608.19   3885.00 o
  19   9   8     1421.69     1752.69    704.74 o
  21   9   8    18353.52    14911.65   3537.85 o
  23   9   8     2871.02     2749.42    441.90 o
 -28  10   8    16355.34    14760.51   1627.60 o
 -26  10   8    23160.15    19212.68   3326.70 o
 -24  10   8    15547.20    13338.37   2940.71 o
 -22  10   8      489.80     1454.73    399.55 o
 -20  10   8    50353.75    48470.43   9957.91 o
 -18  10   8    61183.17    55988.84  13114.05 o
 -16  10   8    22172.04    18635.51   5501.21 o
 -14  10   8   171261.56   135715.77  29846.23 o
 -12  10   8     1023.40     1654.48    503.08 o
 -10  10   8   100406.67    91163.69  21618.58 o
  -8  10   8    40528.73    37011.01   7296.82 o
  -6  10   8    22163.68    19282.95   2109.79 o
  -4  10   8   133075.78   133213.91  19253.23 o
  -2  10   8    35528.51    36828.04   5119.57 o
   0  10   8    98435.54   114586.72   8135.49 o
   2  10   8    63049.48    67852.58    788.70 o
   4  10   8    17076.23    18325.89   1786.89 o
   6  10   8    65058.44    60228.69   4474.53 o
   8  10   8     3354.89     2494.10    589.21 o
  10  10   8    15842.43    14463.26    352.41 o
  12  10   8    46728.16    40707.82   6242.91 o
  14  10   8      340.73      535.55    299.66 o
  16  10   8    69858.38    61667.55   9301.97 o
  18  10   8     4486.81     4805.26    418.45 o
  20  10   8    22175.00    20760.81   2594.12 o
  22  10   8    25773.14    25730.61   8417.11 o
 -27  11   8    20938.86    19013.69   2564.04 o
 -25  11   8     7404.86     5681.65    550.41 o
 -23  11   8     1143.00     1838.73    307.37 o
 -21  11   8      242.29      768.18    476.46 o
 -19  11   8     2344.58     2767.47    325.33 o
 -17  11   8     1689.22     1692.46    389.49 o
 -15  11   8    29874.61    27594.96   7212.94 o
 -13  11   8     8556.42     6647.91   1351.51 o
 -11  11   8    14107.91    13614.43   3334.24 o
  -9  11   8     5356.08     5541.20    889.95 o
  -7  11   8     1454.81     2147.61    570.03 o
  -5  11   8      562.38      817.36    278.87 o
  -3  11   8    44405.26    49194.78   5992.16 o
  -1  11   8      655.91     1217.89    442.13 o
   1  11   8    73593.35    85100.05    741.36 o
   3  11   8      218.13      768.98    625.86 o
   5  11   8    32875.98    31556.95   1367.17 o
   7  11   8     1144.12     1346.77    989.70 o
   9  11   8      196.56      825.85    382.37 o
  11  11   8     3739.50     3150.88    416.83 o
  13  11   8     6538.28     6020.54   1634.03 o
  15  11   8     9521.75     9085.32   1267.40 o
  17  11   8    26131.16    22252.48   3680.92 o
  19  11   8     6461.85     4926.18    485.92 o
  21  11   8      709.98     2002.40    448.03 o
 -24  12   8    29454.49    25253.03   4223.07 o
 -22  12   8       81.10      706.50    413.03 o
 -20  12   8    34477.30    30511.26   7192.01 o
 -18  12   8     2215.79     2253.87    459.35 o
 -16  12   8    13922.78    14657.61   3898.04 o
 -14  12   8      684.55      711.09    235.29 o
 -12  12   8    25964.81    23013.51   6471.27 o
 -10  12   8    14254.97    12412.23   2971.52 o
  -8  12   8    55972.52    47123.79  10773.54 o
  -6  12   8    42124.28    42673.59   6850.20 o
  -4  12   8    94608.23    96463.26   7940.98 o
  -2  12   8     8975.49     9910.08    714.99 o
   0  12   8      131.56       84.05    563.08 o
   2  12   8      336.35     -253.55    577.26 o
   4  12   8     3981.08     4542.50    337.99 o
   6  12   8    47285.55    47648.90    508.05 o
   8  12   8     6042.76     5481.08    655.31 o
  10  12   8    47024.20    45106.75   3458.40 o
  12  12   8     3905.00     3076.69    847.81 o
  14  12   8    14072.17    13945.91   1415.44 o
  16  12   8     6995.99     6180.44    570.34 o
  18  12   8     4650.48     5444.82   1206.21 o
  20  12   8      603.82      244.05    371.60 o
 -23  13   8    26248.67    23581.56   2911.90 o
 -21  13   8    56104.95    48794.42   9672.79 o
 -19  13   8    64993.84    61792.94  12873.51 o
 -17  13   8    12754.69    15818.69   2740.87 o
 -15  13   8    12634.84    11627.95   2913.04 o
 -13  13   8    18559.93    15381.98   3614.23 o
 -11  13   8     4610.48     5756.30   1459.53 o
  -9  13   8   146834.11   140577.45  27324.71 o
  -7  13   8    13852.03    14832.31   1946.32 o
  -5  13   8   195443.42   200481.81  24995.44 o
  -3  13   8    42040.07    46998.68   3195.79 o
  -1  13   8    32540.98    36145.88    496.51 o
   1  13   8    17404.90    17533.41    645.23 o
   3  13   8    21606.37    25349.20    675.21 o
   5  13   8    36905.23    35306.06   2364.24 o
   7  13   8   154031.70   151806.11   9931.67 o
   9  13   8    19408.34    18315.45   1099.99 o
  11  13   8    93432.41    82654.16   7971.77 o
  13  13   8     5175.58     4429.72    538.19 o
  15  13   8    12069.22    12285.09    396.82 o
  17  13   8     3467.78     3999.86    467.45 o
 -20  14   8    67955.01    62956.20   9794.63 o
 -18  14   8       87.80      309.04    504.87 o
 -16  14   8    24912.57    20816.97   5843.29 o
 -14  14   8      327.01       72.27    335.83 o
 -12  14   8     8741.51     8170.72   1775.80 o
 -10  14   8    20845.05    20386.13   4114.06 o
  -8  14   8    89226.13    88199.01  15158.73 o
  -6  14   8    25680.55    28053.22   3668.51 o
  -4  14   8    54336.57    55948.95   5521.02 o
  -2  14   8    21000.40    23013.71    826.16 o
   0  14   8     4058.67     4844.53    516.50 o
   2  14   8     3576.28     3764.20    603.36 o
   4  14   8    28082.25    30412.81    695.44 o
   6  14   8    57017.88    53522.73   6678.98 o
   8  14   8    29026.96    27738.16   1985.68 o
  10  14   8    67416.52    61665.56   4094.08 o
  12  14   8     9751.27     8529.71   1161.99 o
  14  14   8     3010.46     2008.66    556.50 o
  16  14   8      362.86     1822.84    653.56 o
 -17  15   8    40036.49    41584.76   6719.84 o
 -15  15   8    10387.54     9773.40   2143.28 o
 -13  15   8    12789.70    10706.28   2022.40 o
 -11  15   8    12803.72    11622.52   1924.50 o
  -9  15   8     4140.77     3646.40    810.02 o
  -7  15   8     1640.26     2322.61    514.23 o
  -5  15   8    18343.79    17605.94   1372.48 o
  -3  15   8    25997.97    28981.42   2062.02 o
  -1  15   8     7714.09     9216.20    728.71 o
   1  15   8    36314.49    40156.70    733.18 o
   3  15   8    12703.76    14384.61    664.44 o
   5  15   8    33204.48    33807.14    708.13 o
   7  15   8    30608.71    28681.75   1783.26 o
   9  15   8     1605.48     1872.22    451.78 o
  11  15   8     2962.51     2717.60    539.88 o
  13  15   8    10155.14     8919.27    511.37 o
 -14  16   8   129642.28   112202.39  21827.58 o
 -12  16   8     2264.15     2493.73    434.86 o
 -10  16   8    61077.97    55930.59   8519.96 o
  -8  16   8     2599.10     4025.94    935.54 o
  -6  16   8       65.67     -338.78    413.57 o
  -4  16   8     7714.37     7619.76    451.31 o
  -2  16   8    40728.36    41049.39    552.09 o
   0  16   8    51394.91    57322.34    811.18 o
   2  16   8    45362.27    45593.43    784.58 o
   4  16   8    45868.25    45460.68    645.99 o
   6  16   8     1940.74     3293.05    653.69 o
   8  16   8     1842.23     2354.87    460.46 o
  -7  17   8       88.91      169.42    341.16 o
  -5  17   8     2658.78     2149.56    447.13 o
  -3  17   8    39133.76    38741.44   1551.13 o
  -1  17   8       39.95      727.38    464.00 o
   1  17   8   101062.52   105555.89   1008.66 o
 -33   1   9    21645.44    18024.49    500.80 o
 -31   1   9        7.55     1661.28    437.71 o
 -29   1   9    16032.91    16364.12   1237.03 o
 -27   1   9    17294.90    16406.67    448.53 o
 -25   1   9    50163.34    51716.39    886.90 o
 -23   1   9    40760.77    42109.20    776.40 o
 -21   1   9      454.74     1213.21    324.84 o
 -19   1   9    23374.41    27102.09   2628.68 o
 -17   1   9     4792.25     6421.83    339.24 o
 -15   1   9     2728.42     4526.02    333.78 o
 -13   1   9    51977.41    64528.96   2173.30 o
 -11   1   9    41865.46    51112.10   1107.93 o
  -9   1   9    98615.34   122356.85   2539.71 o
  -7   1   9    99718.19   128250.86    987.36 o
  -5   1   9      268.77     1209.91    552.65 o
  -1   1   9    51548.43    59842.83   2171.36 o
   1   1   9    35471.41    41238.95    710.75 o
   3   1   9   197483.50   239430.28   3233.84 o
   5   1   9       20.18      161.25    326.77 o
   7   1   9    91349.78   103961.54   3263.45 o
   9   1   9    10985.45     9752.29    879.69 o
  11   1   9    67877.23    59484.28   1823.40 o
  13   1   9    23561.20    18828.49   1070.63 o
  15   1   9     1426.64     1595.32    234.89 o
  17   1   9    43443.09    36578.32   3927.16 o
  19   1   9    17422.02    14090.96   2118.12 o
  21   1   9    10969.39     9857.31   1736.56 o
  23   1   9    18299.54    16401.36   3077.67 o
  25   1   9      353.13      545.43    299.20 o
  27   1   9    13886.07    14848.18   3284.58 o
 -34   2   9    26427.54    19567.78   1969.77 o
 -32   2   9     2595.98     2289.20    368.11 o
 -30   2   9      475.64      377.91    654.19 o
 -28   2   9    39008.34    35210.86   2657.93 o
 -26   2   9      992.21     2195.87    823.49 o
 -24   2   9   171051.97   174973.13  12261.29 o
 -22   2   9     9967.24    12147.37    771.02 o
 -20   2   9    27935.65    30732.21   3234.18 o
 -18   2   9    53212.64    57655.19   5892.73 o
 -16   2   9      498.17      833.45    563.74 o
 -14   2   9    27497.43    33590.30   1962.14 o
 -12   2   9   229540.61   292359.63   3630.50 o
 -10   2   9    46790.74    60325.49    493.02 o
  -8   2   9   196137.19   240059.78   1188.19 o
  -6   2   9     1060.91     1972.14    556.44 o
  -4   2   9    54615.05    61570.92    713.80 o
  -2   2   9    39392.16    45793.52    605.88 o
   0   2   9    18570.86    23815.51    741.47 o
   2   2   9   196708.20   234741.97   7099.52 o
   4   2   9    90898.16   113008.02   1011.08 o
   6   2   9    88849.63   101998.67   1369.25 o
   8   2   9   119680.71   119052.28   8735.60 o
  10   2   9    24050.08    20989.44   1576.59 o
  12   2   9    47336.48    38402.23   3570.97 o
  14   2   9    51207.44    45020.53   3667.78 o
  16   2   9       10.95      386.08    321.36 o
  18   2   9   144229.61   116641.59  16197.38 o
  20   2   9     5323.86     5898.72    887.28 o
  22   2   9    51485.26    46979.42   9237.99 o
  24   2   9    10556.89    11851.57   2278.84 o
  26   2   9     6583.82     7348.48   1736.62 o
  28   2   9     9808.82    11326.75   1874.84 o
 -33   3   9     2708.14     3065.19    376.65 o
 -31   3   9     1059.72      792.97    563.38 o
 -29   3   9        0.47     1282.04    432.34 o
 -27   3   9    37091.47    33761.46   3217.56 o
 -25   3   9    14531.09    15051.24   1465.42 o
 -23   3   9     6855.14     6482.95    340.60 o
 -21   3   9    22560.94    22873.57   2900.30 o
 -19   3   9    10082.16     9296.03   1088.67 o
 -17   3   9      902.33     1813.42    320.90 o
 -15   3   9     7537.49    10392.57    704.34 o
 -13   3   9     9084.15    10840.79    336.58 o
 -11   3   9    12334.85    13831.91    583.58 o
  -9   3   9   140758.08   165063.00    987.52 o
  -7   3   9     9438.90    11962.34    467.39 o
  -5   3   9    74025.66    92580.09   3676.59 o
  -3   3   9    14649.95    18312.26    345.87 o
  -1   3   9     5076.64     7416.70    701.07 o
   1   3   9    11280.70    14423.67    360.92 o
   3   3   9    28377.48    33726.53   1234.82 o
   5   3   9    20635.04    25438.14    483.28 o
   7   3   9    50449.84    52011.84   4373.86 o
   9   3   9     3928.17     3580.45    321.09 o
  11   3   9      411.64      571.20    311.01 o
  13   3   9    12547.76    11142.36   1270.32 o
  15   3   9    33199.19    28155.11   4381.71 o
  17   3   9     7501.23     7089.99   1062.77 o
  19   3   9    19013.85    17961.99   2853.78 o
  21   3   9    15365.14    14986.28   2865.96 o
  23   3   9     3867.15     3235.75    877.11 o
  25   3   9     4111.44     4489.37    628.47 o
  27   3   9       88.81      522.19    289.82 o
 -32   4   9    21557.74    18704.25   1047.63 o
 -30   4   9    18373.01    16246.94   1272.51 o
 -28   4   9     4258.38     4349.13    453.30 o
 -26   4   9     2448.83     2949.55    669.10 o
 -24   4   9       55.14      279.79    359.81 o
 -22   4   9    98146.64    91498.79  11458.48 o
 -20   4   9     6289.05     7987.54   1672.16 o
 -18   4   9   155217.20   147509.38  23800.00 o
 -16   4   9        2.70      821.07    596.98 o
 -14   4   9   135562.66   162890.42  11252.70 o
 -12   4   9     1400.85     2215.96    545.37 o
 -10   4   9    16007.71    18484.83    612.37 o
  -8   4   9     2125.83     2827.05    575.01 o
  -6   4   9   188396.63   226845.95   2359.59 o
  -4   4   9    41040.77    50829.63   2463.96 o
  -2   4   9   138711.42   171913.56   2769.26 o
   0   4   9    59545.96    72759.21    601.08 o
   2   4   9    28282.69    34493.18    440.82 o
   4   4   9      859.94     1806.93    521.32 o
   6   4   9    29225.62    30236.04   2832.41 o
   8   4   9    35117.76    31334.00   2905.42 o
  10   4   9    61396.91    51416.07   5588.93 o
  12   4   9   166305.41   137542.84  17326.66 o
  14   4   9    14774.81    11032.65   1789.73 o
  16   4   9    44152.24    32831.63   8225.82 o
  18   4   9       34.20       27.28    294.11 o
  20   4   9     3696.29     4198.93    644.28 o
  22   4   9      578.92      625.88    274.49 o
  24   4   9    38676.21    37730.05   7710.30 o
  26   4   9      893.41     1487.52    471.52 o
 -33   5   9   104948.31    82517.91   4246.23 o
 -31   5   9     6150.97     7050.53    815.28 o
 -29   5   9    73398.87    63388.51   9361.04 o
 -27   5   9      171.90      581.02    335.20 o
 -25   5   9     8528.65     7946.77   1217.70 o
 -23   5   9     6066.73     5684.66   1426.12 o
 -21   5   9    59198.91    55309.11  10262.44 o
 -19   5   9    88010.55    79329.05  14781.67 o
 -17   5   9   174927.91   172026.02  26547.36 o
 -15   5   9    70510.29    71082.86   9206.42 o
 -13   5   9    63135.93    56965.08   8611.93 o
 -11   5   9      311.97      156.32    369.25 o
  -9   5   9     3312.10     4091.19    533.26 o
  -7   5   9   194238.89   218046.66  22246.46 o
  -5   5   9   101382.65   117943.47   5840.76 o
  -3   5   9   500670.03   630835.88  24044.21 o
  -1   5   9    59780.54    71426.81   2954.53 o
   1   5   9   194899.86   238420.73    921.23 o
   3   5   9    26858.01    31879.12    771.17 o
   5   5   9     1668.50     1936.03    339.58 o
   7   5   9     8358.13     9266.60    929.40 o
   9   5   9   265828.56   251938.09  23229.66 o
  11   5   9    47863.70    38572.94   5301.21 o
  13   5   9   202668.80   166473.05  30898.09 o
  15   5   9    15050.59    12751.24   3153.26 o
  17   5   9    45693.50    38626.97  10431.30 o
  19   5   9      182.96     -186.51    338.15 o
  21   5   9     2792.06     3149.58    545.03 o
  23   5   9    19975.84    18710.77   5773.38 o
  25   5   9    45457.47    44594.35  12826.49 o
 -32   6   9    10338.11     8475.87    335.56 o
 -30   6   9    57803.99    51211.54   4793.48 o
 -28   6   9     9306.63     9176.04   1284.83 o
 -26   6   9     3300.45     3603.94   1011.69 o
 -24   6   9     9822.37     9603.74   2146.85 o
 -22   6   9     3311.80     3972.19    739.54 o
 -20   6   9    17979.01    15499.08   3422.51 o
 -18   6   9   222090.66   197550.64  41027.67 o
 -16   6   9     1658.32     2302.98    469.40 o
 -14   6   9    40034.94    31774.85   4714.65 o
 -12   6   9    13898.74    11297.35   1586.00 o
 -10   6   9     7034.37     6999.62    729.93 o
  -8   6   9     5492.23     7522.98   1577.60 o
  -6   6   9   170420.39   187467.64  22683.39 o
  -4   6   9    44364.94    48065.86   5685.60 o
  -2   6   9   244818.92   284755.63  32464.47 o
   0   6   9    25681.42    28852.02   2072.10 o
   2   6   9    35293.83    42338.59   1753.08 o
   4   6   9    44050.41    49394.64   3795.12 o
   6   6   9    22501.47    23110.69   1668.20 o
   8   6   9    54724.80    47527.33   7454.59 o
  10   6   9    77123.37    68018.92  15393.96 o
  12   6   9   116053.45    95854.73  21909.29 o
  14   6   9     1538.16     2551.26   1592.35 o
  16   6   9    45728.96    31801.47  11643.33 o
  18   6   9      880.15      898.49    272.52 o
  20   6   9      491.91      288.09    276.70 o
  22   6   9    14703.79    10381.44   3221.30 o
  24   6   9    51439.98    41277.88  21680.22 o
  26   6   9      595.19      760.50    451.72 o
 -31   7   9     4899.25     4470.76    279.60 o
 -29   7   9       20.12      -21.43    315.49 o
 -27   7   9    19809.25    17942.18   2312.80 o
 -25   7   9     6650.22     6176.17   1825.64 o
 -23   7   9    55887.89    49182.02  10516.94 o
 -21   7   9    49914.32    45711.27  10826.25 o
 -19   7   9      213.61      851.51    507.63 o
 -17   7   9    40103.95    35764.77   7574.05 o
 -15   7   9    78192.51    55914.78   7393.41 o
 -13   7   9    27954.66    20388.20   2207.05 o
 -11   7   9    56711.50    53798.01   8147.29 o
  -9   7   9   105779.33   102031.02  12192.05 o
  -7   7   9    16854.35    18012.35   4227.41 o
  -5   7   9    47826.36    52624.59  11127.44 o
  -3   7   9    17425.64    17253.20   2659.42 o
  -1   7   9    10860.61    10207.37   1691.29 o
   1   7   9    34639.54    38792.82   6818.85 o
   3   7   9   211889.55   247618.30  24190.86 o
   5   7   9      404.58     1200.48    377.01 o
   7   7   9   171681.25   168022.97  24727.58 o
   9   7   9    63148.01    54903.34   4922.42 o
  11   7   9     4297.98     3703.49    712.46 o
  13   7   9     7046.23     5523.07   1377.42 o
  15   7   9    14361.41    14546.58   5191.39 o
  17   7   9     4391.25     4150.50   1214.26 o
  19   7   9    41250.75    32518.26  13234.96 o
  21   7   9    34457.77    24547.07   9584.01 o
  23   7   9     9229.96     9716.78   2623.85 o
  25   7   9    26175.73    25193.49  10481.88 o
 -30   8   9      654.68     1693.00    453.01 o
 -28   8   9    73755.77    64730.44   8954.20 o
 -26   8   9    12069.19    10969.68   1717.46 o
 -24   8   9   118127.38   107544.48  21682.26 o
 -22   8   9    13671.76    12685.59   2765.94 o
 -20   8   9   105504.96    94584.14  24340.46 o
 -18   8   9      826.14     1271.31    337.76 o
 -16   8   9    34519.71    28170.88   6637.61 o
 -14   8   9       94.85      523.34    300.26 o
 -12   8   9   251118.27   231451.89  43563.79 o
 -10   8   9    23009.38    21006.59   4129.55 o
  -8   8   9   255773.72   246483.63  42276.91 o
  -6   8   9    12052.83    13012.21   2891.46 o
  -4   8   9    36928.66    40076.42   8331.73 o
  -2   8   9    16587.33    17041.76   3855.84 o
   0   8   9   127123.65   135793.17  22062.21 o
   2   8   9    93778.31   106917.14  10844.14 o
   4   8   9   244631.91   245421.19  27579.08 o
   6   8   9   297227.53   302112.78  45537.39 o
   8   8   9    76367.67    69021.98   9295.99 o
  10   8   9    25830.93    24349.80   4955.71 o
  12   8   9     2548.88     2773.25    453.70 o
  14   8   9    33628.88    28551.93   5944.66 o
  16   8   9     9729.09     7734.55   2461.67 o
  18   8   9   153224.36   117394.02  34738.00 o
  20   8   9      486.25       90.30    286.32 o
  22   8   9   110551.76   100716.76  32263.14 o
  24   8   9      106.87      740.65    356.99 o
 -29   9   9      169.54     -201.93    313.91 o
 -27   9   9    87481.93    76142.03  13365.54 o
 -25   9   9    11559.81    12746.55   2914.33 o
 -23   9   9    67804.98    58090.60  16314.11 o
 -21   9   9    16261.05    15107.30   3939.33 o
 -19   9   9    37531.58    30916.08   9476.33 o
 -17   9   9     2870.36     2523.34    284.66 o
 -15   9   9    49871.70    43608.27  11218.07 o
 -13   9   9    72400.93    60223.53  13680.72 o
 -11   9   9    51357.76    40277.57   9538.54 o
  -9   9   9   184921.38   174486.09  35588.96 o
  -7   9   9    13686.75    12439.96   2445.44 o
  -5   9   9    73744.52    82663.66  19246.04 o
  -3   9   9      379.84     1564.34    631.42 o
  -1   9   9    13885.14    15250.52   4206.37 o
   1   9   9    39118.34    44833.43   6754.11 o
   3   9   9   193495.64   219404.53    995.33 o
   5   9   9     2678.61     3932.44    484.51 o
   7   9   9   144953.67   140175.66  18536.90 o
   9   9   9     1590.26      908.81    393.94 o
  11   9   9     1061.53      809.84    302.04 o
  13   9   9      564.74      359.36    310.57 o
  15   9   9    76744.19    66641.44  16917.03 o
  17   9   9     9668.36     9778.27   2776.37 o
  19   9   9    97054.09    84745.10  21517.05 o
  21   9   9    28294.42    24555.04   4819.47 o
  23   9   9    20027.22    14892.43   4705.15 o
 -28  10   9      615.93      355.68    506.24 o
 -26  10   9     9785.41     8049.91   1225.60 o
 -24  10   9    23711.51    23709.02   4955.45 o
 -22  10   9     5954.31     5981.19    952.20 o
 -20  10   9     6984.11     8340.61   1986.84 o
 -18  10   9    39209.66    40092.13   7960.21 o
 -16  10   9      948.78     1041.47    964.09 o
 -14  10   9    55984.30    46229.99  14540.68 o
 -12  10   9    46034.82    36742.66   9324.17 o
 -10  10   9     2226.73     2992.70    463.08 o
  -8  10   9    40431.55    36794.86   5949.11 o
  -6  10   9    71693.41    70948.49  10222.92 o
  -4  10   9     3762.50     5007.53   1465.46 o
  -2  10   9    69288.38    73132.70   8284.47 o
   0  10   9    88461.15    96517.84   8460.05 o
   2  10   9        4.81      503.94    476.31 o
   4  10   9    32118.99    32474.44   3727.33 o
   6  10   9    37593.96    36133.75   2713.30 o
   8  10   9     6569.32     7055.30   1561.46 o
  10  10   9    16066.97    14622.83   1501.81 o
  12  10   9    52384.70    47637.67   8407.97 o
  14  10   9      113.85     1330.82    334.83 o
  16  10   9    76661.68    67797.04  10603.78 o
  18  10   9    23989.21    21033.02   5151.22 o
  20  10   9      283.93      921.29    370.30 o
  22  10   9     3860.23     2937.98    648.29 o
 -25  11   9       76.69      388.78    325.63 o
 -23  11   9     3670.72     5242.51    989.93 o
 -21  11   9    19825.56    19524.55   3122.10 o
 -19  11   9    66951.29    64013.06  15715.42 o
 -17  11   9    95884.17    92971.93  20624.00 o
 -15  11   9    50421.30    40575.03  12669.38 o
 -13  11   9    46444.98    42290.49   9849.72 o
 -11  11   9    22090.36    19247.59   4194.19 o
  -9  11   9      417.97     1002.18    274.11 o
  -7  11   9    40091.41    37765.87   6853.41 o
  -5  11   9     8097.56     9386.39   1432.85 o
  -3  11   9   192376.81   222128.48  30069.07 o
  -1  11   9     2742.21     3254.16    632.25 o
   1  11   9   104441.18   124227.82   3538.97 o
   3  11   9      666.01     1420.44    556.36 o
   5  11   9     3305.71     3391.66    322.79 o
   7  11   9     9813.16     9504.57    815.88 o
   9  11   9    74926.34    74287.76   9414.55 o
  11  11   9     2961.33     3766.63    463.56 o
  13  11   9   121143.70   108826.06  17454.91 o
  15  11   9    31959.35    28758.74   4160.00 o
  17  11   9    26809.42    22788.99   5654.76 o
  19  11   9       22.72       80.88    316.30 o
 -24  12   9      740.67      626.43    382.68 o
 -22  12   9    21004.23    18407.25   3861.69 o
 -20  12   9     3283.90     3733.02    694.93 o
 -18  12   9    74516.66    67067.87  14412.08 o
 -16  12   9      244.49      864.45    286.80 o
 -14  12   9    74542.09    58947.56  18343.20 o
 -12  12   9       72.41      378.56    283.55 o
 -10  12   9      754.77     1046.67    257.07 o
  -8  12   9      707.19     1222.49    279.91 o
  -6  12   9    98047.05    96616.95   7947.82 o
  -4  12   9    58984.82    62851.01   8886.46 o
  -2  12   9   126433.78   135029.09    732.41 o
   0  12   9    41957.84    48751.51    671.67 o
   2  12   9    43333.03    52758.95    745.37 o
   4  12   9      860.67     2044.54    563.76 o
   6  12   9      537.87     1085.26    630.20 o
   8  12   9    50750.57    47190.01   4682.85 o
  10  12   9    18902.81    17559.58   3463.22 o
  12  12   9   119126.03   109253.85  11555.32 o
  14  12   9     7509.70     6364.87   1659.99 o
  16  12   9    43068.23    40621.66   4561.38 o
  18  12   9     1579.16     1758.89    473.32 o
 -23  13   9     1088.35     1187.33    359.06 o
 -21  13   9    17042.65    14208.91   2490.67 o
 -19  13   9     5580.00     4841.03   1037.98 o
 -17  13   9     3253.37     2557.25    775.17 o
 -15  13   9    26371.16    24277.75   6373.14 o
 -13  13   9     1665.19     2414.90   1032.00 o
 -11  13   9    19103.73    18713.43   3626.75 o
  -9  13   9     7805.42     9249.78   1912.45 o
  -7  13   9      463.70      578.06    353.83 o
  -5  13   9     7222.16     7755.08   1244.82 o
  -3  13   9    21827.23    26707.16    463.42 o
  -1  13   9     9003.48    10674.18   1065.90 o
   1  13   9     5759.51     5438.00    624.48 o
   3  13   9     8071.06     8699.71    634.52 o
   5  13   9      180.13      771.71    425.85 o
   7  13   9    26198.94    25353.16   3349.08 o
   9  13   9    17402.44    17171.53   1480.17 o
  11  13   9      131.86      908.49    424.69 o
  13  13   9    15449.29    12958.46   2617.20 o
  15  13   9    10341.17    10192.19   2455.93 o
 -20  14   9     7808.60     7535.43   1610.94 o
 -18  14   9      571.22      265.77    374.70 o
 -16  14   9     8338.32     5783.68   1433.50 o
 -14  14   9      771.53     1006.32    597.52 o
 -12  14   9    33101.10    28578.57   6507.95 o
 -10  14   9      465.20      862.62    304.69 o
  -8  14   9    61418.61    60736.02   9061.19 o
  -6  14   9       80.43      171.52    370.41 o
  -4  14   9     4255.18     5120.17    467.78 o
  -2  14   9    31658.66    33273.93   1780.77 o
   0  14   9    19136.41    21892.41    687.22 o
   2  14   9    47685.68    52668.88    773.90 o
   4  14   9    30188.09    32984.34    710.39 o
   6  14   9    50721.55    47126.71   4617.32 o
   8  14   9    34540.30    34802.14   3952.09 o
  10  14   9     5332.23     5117.88    661.35 o
  12  14   9     2182.56     2007.49    318.15 o
  14  14   9     8644.74     7637.18    750.91 o
 -17  15   9     9132.83     6455.11   1737.71 o
 -15  15   9     1756.05     1771.62    365.61 o
 -13  15   9    44433.98    39883.05   8103.79 o
 -11  15   9     7376.31     7373.24   1369.19 o
  -9  15   9    41938.57    43061.33   6656.13 o
  -7  15   9    40656.05    40398.07   5251.46 o
  -5  15   9    11614.33    12363.69    947.04 o
  -3  15   9    21465.50    24227.86    918.13 o
  -1  15   9     7235.57     8051.35   1112.38 o
   1  15   9    13186.05    13439.63    676.79 o
   3  15   9    63654.30    65606.50    831.03 o
   5  15   9     1058.67     1280.16    460.36 o
   7  15   9    45472.22    40510.34   6824.01 o
   9  15   9     8423.24     6457.77    354.12 o
  11  15   9     5094.02     3481.43    469.20 o
 -12  16   9     5529.73     4502.07    615.23 o
 -10  16   9     1229.86      649.78    385.85 o
  -8  16   9    16078.84    15789.43   1537.10 o
  -6  16   9       21.55      636.89    325.70 o
  -4  16   9     8235.25     9920.52   1103.85 o
  -2  16   9      184.00      578.55    415.66 o
   0  16   9      123.43     1661.55    642.47 o
   2  16   9     5684.91     4688.68    466.77 o
   4  16   9     3332.32     3017.79    477.72 o
   6  16   9     2672.74     3070.48    654.97 o
 -32   0  10    29073.00    25945.38    568.14 o
 -30   0  10    15505.51    14517.97    494.50 o
 -28   0  10     3287.15     3435.30    438.34 o
 -26   0  10    31142.15    29166.87    542.60 o
 -24   0  10      936.22     2868.06    567.46 o
 -22   0  10   187837.66   211031.06    981.60 o
 -20   0  10    22925.45    28161.21    647.24 o
 -18   0  10   145715.84   174890.69    918.57 o
 -16   0  10    14415.67    17484.68    465.16 o
 -14   0  10    27714.54    32566.16    545.49 o
 -12   0  10      112.42      704.01    401.24 o
 -10   0  10   346934.56   462745.88   1594.06 o
  -8   0  10    12370.87    14706.12    603.35 o
  -2   0  10   182261.81   224110.78   1239.42 o
   0   0  10     1786.44     2040.12    418.61 o
   2   0  10     8279.53     8071.09    447.50 o
   4   0  10   137554.13   165281.58   1050.80 o
   6   0  10   262044.08   306075.72   1390.97 o
   8   0  10   291118.81   326637.06   1447.81 o
  10   0  10    97779.77    99335.31    938.20 o
  12   0  10   152004.78   133467.14   5493.32 o
  14   0  10    35818.21    29620.93   3470.57 o
  16   0  10     1022.45     1652.37    514.54 o
  18   0  10    10834.08    10788.36   2031.98 o
  20   0  10   117470.62    97308.57  23226.45 o
  22   0  10      856.85      955.03    330.06 o
  24   0  10    75688.12    64615.07  22981.42 o
  26   0  10     1023.53      764.64    670.23 o
 -33   1  10    25869.05    21503.13    508.49 o
 -31   1  10     4501.77     5464.61   1213.59 o
 -29   1  10      185.39      206.96    422.79 o
 -27   1  10     3694.71     3653.09    680.95 o
 -25   1  10    61137.46    62237.98   5602.84 o
 -23   1  10     4872.15     5850.41    660.16 o
 -21   1  10    69184.97    78363.49   1172.22 o
 -19   1  10    22944.36    25252.29    903.00 o
 -17   1  10    57077.40    67197.35   3094.60 o
 -15   1  10    74822.86    88261.20   1033.71 o
 -13   1  10    45475.99    52866.39    834.00 o
 -11   1  10    26573.28    32406.51   1648.35 o
  -9   1  10    95475.71   119626.77   1998.07 o
  -7   1  10   134099.23   162664.77    997.22 o
  -5   1  10    31565.79    40014.26    730.87 o
  -3   1  10   171248.59   208432.28   1151.36 o
  -1   1  10     9144.78    11855.15    358.78 o
   1   1  10    10431.99    13446.60    746.79 o
   3   1  10    31397.40    38252.47    514.26 o
   5   1  10   180843.59   220673.64  11271.78 o
   7   1  10     5447.71     6845.91    412.78 o
   9   1  10   137683.55   145957.89   3166.14 o
  11   1  10    12317.01    10376.11    292.31 o
  13   1  10    33315.98    29172.66   2222.27 o
  15   1  10    22974.32    21049.16   1038.45 o
  17   1  10    12708.81    12603.29   1195.76 o
  19   1  10       53.56       91.63    275.71 o
  21   1  10    57046.13    50419.48   7867.01 o
  23   1  10    12398.62    10510.13   1914.25 o
  25   1  10    16558.91    16813.02   3751.70 o
 -32   2  10    10449.50     9521.68    550.23 o
 -30   2  10    18017.32    16382.55   1563.50 o
 -28   2  10    61530.23    56933.22   6906.90 o
 -26   2  10     5450.73     6341.71    301.12 o
 -24   2  10    69083.96    72001.48   6092.05 o
 -22   2  10     1418.56     2405.86    805.09 o
 -20   2  10     5053.48     6519.90    668.83 o
 -18   2  10    25430.41    32173.89   1498.48 o
 -16   2  10   126087.27   141106.98  16215.15 o
 -14   2  10      256.25     1054.16    469.56 o
 -12   2  10   165290.23   207590.95   6244.80 o
 -10   2  10    18026.07    21325.41    634.81 o
  -8   2  10     1443.15     2692.45    578.62 o
  -6   2  10    43524.98    53535.59    794.59 o
  -4   2  10    84230.78   104895.56   3202.53 o
  -2   2  10     2239.41     3203.90    549.17 o
   0   2  10   175803.58   213166.64   1594.94 o
   2   2  10    93325.52   113104.64    689.08 o
   4   2  10    88918.18   112397.65   3398.01 o
   6   2  10    78947.18    95467.65   1222.14 o
   8   2  10    14732.33    17088.31    399.28 o
  10   2  10     1285.40     1186.05    305.57 o
  12   2  10    36406.62    31450.97   2299.50 o
  14   2  10    89691.31    73055.95   8947.25 o
  16   2  10    18463.23    15654.66   2152.55 o
  18   2  10    79812.37    66629.48   7389.75 o
  20   2  10     5831.87     5922.47    978.52 o
  22   2  10     8018.32     8754.31   1573.65 o
  24   2  10     6985.99     6789.84   1362.30 o
  26   2  10     9689.10     9587.86   1737.94 o
 -33   3  10     2389.73     3831.96    414.27 o
 -31   3  10    65850.88    58555.04   2693.35 o
 -29   3  10     3023.47     3472.35    435.86 o
 -27   3  10   161636.48   158166.38  22151.99 o
 -25   3  10     4418.82     6459.86   1445.18 o
 -23   3  10    77866.16    80470.19   9624.01 o
 -21   3  10     7634.22     8708.19   1248.81 o
 -19   3  10    40673.80    45413.37   3206.16 o
 -17   3  10    63084.38    75108.34   4893.12 o
 -15   3  10   100403.23   114188.91   1076.59 o
 -13   3  10   222559.81   269363.00  11899.34 o
 -11   3  10   153912.67   160759.22    942.81 o
  -9   3  10   124835.02   148868.41   1031.84 o
  -7   3  10     6240.44     7981.40    582.86 o
  -5   3  10     8588.57    10512.57    763.76 o
  -3   3  10    47305.42    56219.75    931.72 o
  -1   3  10   296024.59   391608.34   1127.45 o
   1   3  10    13713.17    17883.06    450.23 o
   3   3  10   277391.50   352844.75  11554.61 o
   5   3  10     9895.94    10940.45   1303.88 o
   7   3  10    25975.65    30795.93   1239.45 o
   9   3  10     1586.02     2042.32    302.14 o
  11   3  10    89704.55    77852.20   6428.05 o
  13   3  10    31626.35    25566.39   2746.61 o
  15   3  10   220001.06   173426.53  32689.61 o
  17   3  10    17476.18    15810.90   2923.44 o
  19   3  10    93719.56    77359.38  20321.31 o
  21   3  10     6124.27     5602.14   1026.29 o
  23   3  10     3325.94     3312.68    752.30 o
  25   3  10     6265.38     6264.61   1306.85 o
 -32   4  10    21750.71    21531.42   1920.63 o
 -30   4  10    16627.07    15121.18   2162.56 o
 -28   4  10    67912.38    57431.72   7616.58 o
 -26   4  10    33109.11    30913.32   2754.68 o
 -24   4  10    45134.23    40142.74   6744.40 o
 -22   4  10     3278.16     3854.48    502.19 o
 -20   4  10    10021.06    12516.48   1282.55 o
 -18   4  10     3544.35     3967.72   1599.04 o
 -16   4  10   175615.09   197957.67  14935.16 o
 -14   4  10      376.32     1206.09    320.61 o
 -12   4  10   171527.67   192502.20   1105.53 o
 -10   4  10      990.11     2079.14    542.87 o
  -8   4  10    69649.88    81252.23    849.08 o
  -6   4  10     3215.36     3671.46    325.87 o
  -4   4  10    90326.35   107897.24    618.48 o
  -2   4  10    70069.66    84927.56    617.10 o
   0   4  10   145193.28   175351.13    768.01 o
   2   4  10    47167.84    57810.51    618.40 o
   4   4  10   102378.28   125242.84    748.21 o
   6   4  10    19951.61    24872.67    510.50 o
   8   4  10     3358.61     3012.40    250.97 o
  10   4  10    19883.88    16279.48   1904.46 o
  12   4  10    30861.50    26538.06   2458.49 o
  14   4  10   117407.24    97899.47  15614.13 o
  16   4  10    11637.68     9718.98   1617.39 o
  18   4  10    89280.35    71273.41  21552.60 o
  20   4  10     6048.16     6689.48   2015.43 o
  22   4  10     6810.15     8218.36   2193.17 o
  24   4  10      528.64     1144.84    587.73 o
 -31   5  10      895.85     1497.29    615.77 o
 -29   5  10       39.95      872.08    282.54 o
 -27   5  10     9019.95     7816.26   1584.12 o
 -25   5  10    14739.48    13789.97   1903.09 o
 -23   5  10      103.49      547.01    247.01 o
 -21   5  10    46609.21    37953.40   7530.13 o
 -19   5  10    10373.17     9720.41   2515.72 o
 -17   5  10     1397.26     2078.83    314.15 o
 -15   5  10    25127.49    30087.35   1128.30 o
 -13   5  10     1440.76     1260.61    373.01 o
 -11   5  10     1761.39     2757.76    530.62 o
  -9   5  10    44087.37    46109.95   4962.59 o
  -7   5  10    37675.66    41919.93   1651.29 o
  -5   5  10       84.25     1131.70    389.79 o
  -3   5  10    89730.41   110173.29   5671.97 o
  -1   5  10    26800.90    32301.84    451.18 o
   1   5  10      291.10      593.39    279.22 o
   3   5  10     4780.99     5511.09    358.71 o
   5   5  10    21647.88    26603.99    517.00 o
   7   5  10    24018.40    24573.48   2184.32 o
   9   5  10    44243.85    43439.74   4670.43 o
  11   5  10    10456.02     9345.54   1385.66 o
  13   5  10     9810.92     7992.39   1345.53 o
  15   5  10     6624.13     5750.15   1306.76 o
  17   5  10    13754.69    12812.38   2907.34 o
  19   5  10       62.12      227.05    402.23 o
  21   5  10    13673.48    12051.08   3480.81 o
  23   5  10    12796.38    13093.37   3449.67 o
  25   5  10     2177.46     1961.83    968.12 o
 -30   6  10      897.67     1133.42    285.21 o
 -28   6  10    14906.37    12687.61   1780.31 o
 -26   6  10    40151.82    35272.06   6787.63 o
 -24   6  10       60.58      899.83    245.09 o
 -22   6  10   105358.85    92729.71  20008.57 o
 -20   6  10     8963.89     8957.88   1690.21 o
 -18   6  10    76999.10    69267.28  12474.53 o
 -16   6  10    24751.17    25149.99   4357.11 o
 -14   6  10    14357.07    10187.54    645.80 o
 -12   6  10    21611.05    16032.80    459.49 o
 -10   6  10    67649.32    77134.81   7674.48 o
  -8   6  10    14499.69    15189.87    901.97 o
  -6   6  10   219602.56   247205.45  16824.05 o
  -4   6  10    16168.49    18861.03   1833.56 o
  -2   6  10    85544.79    97751.45   9237.16 o
   0   6  10    20900.23    23521.33    673.23 o
   2   6  10       66.24     1087.55    638.98 o
   4   6  10   108701.02   126434.88   3900.72 o
   6   6  10    42461.20    43188.85   2611.99 o
   8   6  10   106464.20   102654.84   8545.44 o
  10   6  10    99488.55    88654.84  14673.84 o
  12   6  10    40312.94    37051.81   8018.88 o
  14   6  10    39836.36    31538.35   8028.93 o
  16   6  10     5153.14     4428.56   2006.94 o
  18   6  10     2403.90     3490.46   1184.37 o
  20   6  10    59527.79    44251.03  22325.63 o
  22   6  10      989.66     1248.24    412.02 o
  24   6  10    41467.91    37435.25  18152.24 o
 -29   7  10    10878.80     9107.02   1727.97 o
 -27   7  10    18563.66    15767.40   3416.63 o
 -25   7  10     8223.73     6601.46   1583.57 o
 -23   7  10    43930.52    41081.31   9261.61 o
 -21   7  10    32374.13    27801.51   5910.65 o
 -19   7  10    25174.75    21401.13   4297.52 o
 -17   7  10   106409.11    95464.43  18815.11 o
 -15   7  10     2145.33     2233.99    363.45 o
 -13   7  10     7471.64     7340.24   1112.06 o
 -11   7  10    55424.13    54754.51  11166.41 o
  -9   7  10     2690.63     2841.63    312.64 o
  -7   7  10   105139.64   111202.54  18252.27 o
  -5   7  10    62348.49    68942.08  14386.69 o
  -3   7  10    38415.18    41619.39   8672.27 o
  -1   7  10    82002.22    86355.85  13301.92 o
   1   7  10     1364.00     2328.32    389.78 o
   3   7  10    41939.56    50420.52   5711.45 o
   5   7  10   103997.05   109307.07  10513.01 o
   7   7  10     8055.68     7911.80    440.55 o
   9   7  10   136121.84   122565.98  28301.82 o
  11   7  10    14881.95    14059.34   3229.75 o
  13   7  10    57943.79    48974.93  13323.40 o
  15   7  10    10535.85     7878.65   3009.21 o
  17   7  10      166.11     1358.53    319.31 o
  19   7  10    41537.35    36271.31  13360.11 o
  21   7  10    18393.12    16651.46   6262.63 o
  23   7  10    14540.16    13158.97   4973.44 o
 -30   8  10       16.29      776.61    504.61 o
 -28   8  10     3951.98     3197.68    494.23 o
 -26   8  10     5419.63     5030.22   1794.95 o
 -24   8  10     1645.23     1044.60    665.16 o
 -22   8  10     2090.37     2772.16    978.11 o
 -20   8  10     2117.70     3021.82    521.30 o
 -18   8  10    16218.65    15089.63   3764.55 o
 -16   8  10    15355.23    14987.26   2210.06 o
 -14   8  10     2556.74     2269.42    269.93 o
 -12   8  10    12266.84    10626.97   1533.18 o
 -10   8  10     3471.80     4201.23   1047.34 o
  -8   8  10    38907.30    35257.81  10672.78 o
  -6   8  10    15928.26    16629.30   3759.82 o
  -4   8  10      242.26      229.03    371.71 o
  -2   8  10    28961.86    32354.58   8594.05 o
   0   8  10      582.11      752.34    332.33 o
   2   8  10      245.47      981.20    412.30 o
   4   8  10     4645.62     6350.42    581.34 o
   6   8  10      875.91     1786.22    526.22 o
   8   8  10     6580.81     7409.57   1499.92 o
  10   8  10      397.40      657.02    307.23 o
  12   8  10     3621.35     3477.94    890.29 o
  14   8  10     2505.80     3127.21    550.34 o
  16   8  10      637.61      430.04    731.75 o
  18   8  10      569.23     1630.29    340.68 o
  20   8  10    11991.07    11828.06   3978.10 o
  22   8  10      746.56      558.55    772.37 o
 -27   9  10    15337.24    12343.40   2408.91 o
 -25   9  10    10075.39     9542.05   2421.03 o
 -23   9  10     9910.27     9782.59   2210.80 o
 -21   9  10    16622.23    13765.87   4399.99 o
 -19   9  10     4296.90     4933.33   1035.56 o
 -17   9  10    23788.95    24249.29   4431.06 o
 -15   9  10    12863.05    10410.01   2020.05 o
 -13   9  10     1916.11     2443.39    705.62 o
 -11   9  10     2157.23     2453.51    342.18 o
  -9   9  10    17891.60    18630.00   4469.36 o
  -7   9  10    73055.53    76508.20  19968.69 o
  -5   9  10    16581.13    17735.96   4335.43 o
  -3   9  10     9366.70     9973.74   2092.88 o
  -1   9  10     4356.82     4203.66    490.79 o
   1   9  10     9989.65    11748.04   2393.19 o
   3   9  10    11738.85    14201.09    620.17 o
   5   9  10     8588.57     9387.89    579.20 o
   7   9  10      683.59      970.29    371.53 o
   9   9  10    54900.48    51503.28   8043.76 o
  11   9  10      529.35      228.74    277.92 o
  13   9  10    19440.21    17616.75   2138.43 o
  15   9  10      760.81     1949.01    401.68 o
  17   9  10      338.62      676.76    920.03 o
  19   9  10     8238.17     8288.50   2422.72 o
  21   9  10     3812.20     5101.22   1972.57 o
 -26  10  10    39959.44    32908.93   7299.39 o
 -24  10  10      584.31     1526.70    307.95 o
 -22  10  10    73972.96    65393.19  13560.73 o
 -20  10  10     3527.07     4483.87    802.97 o
 -18  10  10    68391.49    64099.72  13799.43 o
 -16  10  10    47726.60    40989.88  10300.55 o
 -14  10  10     3041.61     2336.13    818.79 o
 -12  10  10    19218.53    17672.68   4830.17 o
 -10  10  10    58419.55    55547.15   9947.74 o
  -8  10  10    23483.72    25567.88   6118.85 o
  -6  10  10   155739.09   163458.84  44260.70 o
  -4  10  10    11097.26    12072.93   3183.70 o
  -2  10  10    60886.50    65178.46  11636.86 o
   0  10  10    12692.10    14192.55   2136.29 o
   2  10  10      131.58      285.54    568.62 o
   4  10  10    39748.34    47105.13    690.68 o
   6  10  10    19637.08    19073.92   3003.35 o
   8  10  10    40888.09    36626.81   7184.19 o
  10  10  10    94305.58    84274.56  12138.99 o
  12  10  10    31592.54    28373.41   5991.42 o
  14  10  10    13777.62    11297.69   3701.86 o
  16  10  10     1019.00     1183.43    421.53 o
  18  10  10     6739.88     6760.81   1371.57 o
  20  10  10    52410.73    41549.27  14480.31 o
 -25  11  10    13073.60    12274.14   2299.08 o
 -23  11  10     6328.03     6013.76    919.12 o
 -21  11  10    14444.26    13895.29   3068.46 o
 -19  11  10     6431.77     6247.76   1124.77 o
 -17  11  10     5758.91     5604.99   2028.60 o
 -15  11  10     1066.04     1182.30    424.32 o
 -13  11  10     1804.35     1774.85    544.27 o
 -11  11  10     6140.35     6189.94   1624.77 o
  -9  11  10    43610.21    40700.12   7020.34 o
  -7  11  10    53929.61    61336.71  13583.73 o
  -5  11  10    17188.36    18068.77   5232.42 o
  -3  11  10    17926.63    20141.76   2022.37 o
  -1  11  10      632.16     1291.77    484.97 o
   1  11  10        0.04      956.30    408.61 o
   3  11  10      678.04     1388.43    593.28 o
   5  11  10    29662.62    33093.66    662.37 o
   7  11  10       60.15      520.05    313.76 o
   9  11  10    27635.02    25622.06   5669.75 o
  11  11  10     1126.99     1085.07    499.76 o
  13  11  10    18942.56    16024.60   1955.40 o
  15  11  10     7900.58     6676.42    545.14 o
  17  11  10     2796.96     4051.92   1015.72 o
 -24  12  10     6895.35     5017.96   1158.83 o
 -22  12  10      779.07      657.61    330.01 o
 -20  12  10      841.27      711.78    387.05 o
 -18  12  10       93.77      209.68    340.86 o
 -16  12  10    43376.58    36145.63  10742.32 o
 -14  12  10      259.75     1206.12    393.40 o
 -12  12  10    46430.42    42395.79   9529.59 o
 -10  12  10    25011.95    22225.51   3928.52 o
  -8  12  10    11247.99    10628.76   1596.72 o
  -6  12  10      321.71      973.44    337.69 o
  -4  12  10     8094.87     9097.99   1062.09 o
  -2  12  10      225.12     1305.64    492.47 o
   0  12  10    76024.62    87021.07   4337.00 o
   2  12  10    14040.72    14425.89    482.14 o
   4  12  10     4185.46     5205.33    604.64 o
   6  12  10    13349.63    14277.14    457.41 o
   8  12  10       11.69      821.05    334.83 o
  10  12  10     4625.26     4297.18    374.99 o
  12  12  10    23248.45    20324.25   3832.48 o
  14  12  10    28584.14    23822.16   6172.57 o
  16  12  10     3163.98     3383.47    380.29 o
 -21  13  10     1258.53     1084.21    292.49 o
 -19  13  10     2982.22     2768.90    616.47 o
 -17  13  10    34554.38    29003.74   9042.98 o
 -15  13  10    54614.38    43736.45   9631.20 o
 -13  13  10    48655.38    47180.31  11472.80 o
 -11  13  10    23995.72    21331.37   3560.13 o
  -9  13  10    18285.94    17443.87   3336.63 o
  -7  13  10     4903.97     6042.38    795.58 o
  -5  13  10    17576.14    20499.17   2166.19 o
  -3  13  10     7084.18     8079.81    572.84 o
  -1  13  10   100520.15   120952.19   9740.35 o
   1  13  10    17540.86    19566.84    666.13 o
   3  13  10   156757.64   169001.61    930.24 o
   5  13  10      589.61     2149.07    612.97 o
   7  13  10    11480.62     8966.03    385.48 o
   9  13  10     6103.34     5578.70    772.27 o
  11  13  10    22410.66    18462.95   3269.75 o
  13  13  10     6565.54     5983.38    506.85 o
 -18  14  10     6475.78     5333.24   1142.06 o
 -16  14  10    59457.59    46830.71   9276.92 o
 -14  14  10     2021.61     2124.12    369.51 o
 -12  14  10    86402.17    79128.47  13245.45 o
 -10  14  10     1859.47     2771.63    529.67 o
  -8  14  10     9159.66     8649.33    631.80 o
  -6  14  10       14.41      672.50    369.71 o
  -4  14  10    15387.83    13584.22    435.88 o
  -2  14  10     5216.71     5180.89    534.47 o
   0  14  10    83473.08    93373.70    895.40 o
   2  14  10    39683.98    41540.66    744.58 o
   4  14  10    31370.40    33193.70    745.02 o
   6  14  10    17974.89    18716.58    689.51 o
   8  14  10     1294.07     1680.20    318.90 o
  10  14  10     3353.61     3531.06    601.47 o
 -15  15  10    12896.33    11202.75   3201.82 o
 -13  15  10    20097.57    18932.48   3720.06 o
 -11  15  10       33.10      143.43    326.26 o
  -9  15  10    26074.67    22757.23   2334.30 o
  -7  15  10    27577.22    25638.24    555.69 o
  -5  15  10    12452.51    14421.00    837.57 o
  -3  15  10    27568.71    27061.86    529.84 o
  -1  15  10     3295.22     4721.87    641.48 o
   1  15  10      566.54       36.93    646.19 o
   3  15  10    16629.75    18895.38    700.47 o
   5  15  10    28055.04    28167.29    737.21 o
   7  15  10       19.77      598.15    648.61 o
  -8  16  10     7260.78     7881.80   1157.28 o
  -6  16  10   106399.38   101151.38   2302.72 o
  -4  16  10    19007.80    18560.38   2506.50 o
  -2  16  10    35257.55    34003.44    621.64 o
   0  16  10      610.30      616.66    662.20 o
   2  16  10     1571.63     1434.10    657.35 o
 -33   1  11      745.96      626.61    330.65 o
 -31   1  11    39780.82    33820.29    860.73 o
 -29   1  11     6359.98     6078.61    453.90 o
 -27   1  11    23802.04    24208.81    473.15 o
 -25   1  11    23856.84    25674.89    405.87 o
 -23   1  11     1152.91     2109.76    875.22 o
 -21   1  11    75644.88    83007.74   4094.85 o
 -19   1  11    22019.79    25331.31    532.26 o
 -17   1  11    14348.63    16394.00    601.38 o
 -15   1  11    56955.93    67380.91   2374.93 o
 -13   1  11     7438.29     9904.42    486.78 o
 -11   1  11    55181.13    64377.10    940.24 o
  -9   1  11    35720.21    42184.15    447.22 o
  -7   1  11      278.13     1211.13    574.80 o
  -5   1  11    85660.61   103430.97    925.42 o
  -3   1  11    19862.35    24518.71    660.93 o
  -1   1  11    69902.98    79768.44    527.83 o
   1   1  11    46187.29    56080.65    559.24 o
   3   1  11      505.23      362.58    726.22 o
   5   1  11    30470.48    34866.05    779.49 o
   7   1  11    31136.61    35036.51    807.88 o
   9   1  11     6923.51     7650.18    424.23 o
  11   1  11    36249.73    35278.93    500.72 o
  13   1  11      105.45      854.31    311.90 o
  15   1  11    69297.31    60909.91   4691.26 o
  17   1  11     2643.58     2962.49    333.22 o
  19   1  11      802.77     1519.98    284.02 o
  21   1  11    12920.25    11389.04   1270.99 o
  23   1  11     1205.04     1013.10    458.21 o
  25   1  11    12459.25    12614.28   2390.87 o
 -32   2  11     5837.10     5988.44    469.71 o
 -30   2  11    76052.76    65836.55   2468.89 o
 -28   2  11    10262.01    11163.26   1660.62 o
 -26   2  11    22074.72    23564.11   1745.38 o
 -24   2  11    33670.16    36681.77   3538.77 o
 -22   2  11    11212.13    11269.08   1714.13 o
 -20   2  11   169089.88   191030.64   8636.18 o
 -18   2  11     5773.76     7258.76   1113.61 o
 -16   2  11   171834.86   209868.14   7445.99 o
 -14   2  11    52699.25    62762.17   2637.94 o
 -12   2  11   114366.70   139040.67    672.13 o
 -10   2  11    63712.90    75221.30    832.76 o
  -8   2  11    15105.44    17711.66    502.31 o
  -6   2  11    47092.43    57920.65    772.23 o
  -4   2  11   115890.23   146679.80    723.90 o
  -2   2  11    34786.86    42442.47    715.98 o
   0   2  11   146029.67   185343.02   1509.17 o
   2   2  11      422.75     1468.69    407.14 o
   4   2  11     1902.38     1772.54    331.09 o
   6   2  11    28741.54    35620.93    977.65 o
   8   2  11    10852.27    11774.47    431.34 o
  10   2  11    43979.23    44297.00    778.86 o
  12   2  11   116138.50   101569.93   7812.27 o
  14   2  11    43278.07    35229.68   3297.33 o
  16   2  11    45022.03    38390.80   4910.64 o
  18   2  11     1005.48     1299.24    495.40 o
  20   2  11     6818.79     6460.96   1102.16 o
  22   2  11    44798.41    40679.47   9769.03 o
  24   2  11     4244.06     3944.73    730.67 o
 -31   3  11    21012.98    18274.93   1481.87 o
 -29   3  11      724.56      809.50   1880.16 o
 -27   3  11     4499.03     4757.93    367.68 o
 -25   3  11     4754.44     4179.68    501.24 o
 -23   3  11    19114.69    22728.56   3167.17 o
 -21   3  11     3259.93     4371.43   1078.66 o
 -19   3  11    37607.92    42705.49   2969.97 o
 -17   3  11     6708.67     7216.55    298.73 o
 -15   3  11    74830.13    80215.28   8495.25 o
 -13   3  11     4387.14     5072.39    411.85 o
 -11   3  11       11.14      737.23    569.84 o
  -9   3  11    13800.95    18214.51    500.92 o
  -7   3  11    25936.57    32157.79    673.92 o
  -5   3  11    51534.16    58417.69   1677.17 o
  -3   3  11    40486.66    45885.79   2901.93 o
  -1   3  11    41306.22    49170.17   1366.90 o
   1   3  11     1158.92     2245.57    413.82 o
   3   3  11     7058.33     8454.04    438.16 o
   5   3  11     7673.22     9838.37    462.51 o
   7   3  11     8597.47    10438.57    431.80 o
   9   3  11     8278.34     9188.87    346.06 o
  11   3  11    42793.49    38191.15   3996.14 o
  13   3  11    12388.18    11438.39   1235.42 o
  15   3  11    29133.77    25530.32   3540.65 o
  17   3  11     7811.73     6768.29   1094.08 o
  19   3  11     2768.04     3816.08    918.05 o
  21   3  11       25.64     -347.26    347.26 o
  23   3  11    11692.84    12338.80   2935.74 o
  25   3  11      176.69      605.55    612.93 o
 -32   4  11        8.16     -223.37    378.61 o
 -30   4  11      459.74      514.41    881.28 o
 -28   4  11    14712.97    13751.68   2193.56 o
 -26   4  11    52702.16    52698.13   8972.24 o
 -24   4  11    34002.19    37364.93   2590.27 o
 -22   4  11    71571.30    71430.82  14295.37 o
 -20   4  11     8159.55     9245.21    630.90 o
 -18   4  11     1946.76     3058.11   1072.93 o
 -16   4  11     9155.61     9885.45    421.69 o
 -14   4  11    55590.76    59564.97   9088.61 o
 -12   4  11     7721.32     7691.16    437.49 o
 -10   4  11   263383.31   297515.84   1264.91 o
  -8   4  11     3510.18     3022.49    341.93 o
  -6   4  11   140361.33   163289.98   1791.49 o
  -4   4  11    34544.84    40310.40    556.64 o
  -2   4  11     4747.67     5795.99    408.98 o
   0   4  11     3087.32     3549.04    262.41 o
   2   4  11    36663.54    46117.63   1314.07 o
   4   4  11    32700.71    37862.16    432.71 o
   6   4  11    54200.98    61591.38   1561.97 o
   8   4  11    39945.24    40273.59   1074.41 o
  10   4  11     5903.59     4700.85    628.03 o
  12   4  11    10090.99     9033.39    865.81 o
  14   4  11     9054.57     7377.10    678.31 o
  16   4  11    41911.32    36942.18   6461.02 o
  18   4  11    16410.67    15669.85   3821.85 o
  20   4  11    59305.65    52764.16  14885.73 o
  22   4  11     1488.97     1683.40    377.64 o
  24   4  11    19480.94    17489.22   5365.47 o
 -31   5  11     9681.14     9598.47   1501.40 o
 -29   5  11    30926.42    27729.23   2866.12 o
 -27   5  11     6365.47     7773.06   1397.42 o
 -25   5  11   125610.66   116726.41  19108.70 o
 -23   5  11    25418.63    28624.52   4102.67 o
 -21   5  11   154673.73   161585.95  25125.34 o
 -19   5  11    11660.75    12458.26   3600.56 o
 -17   5  11     3488.99     4833.15   1426.59 o
 -15   5  11    28076.70    30222.70   2455.02 o
 -13   5  11    33628.80    36125.44    671.92 o
 -11   5  11   142344.73   150505.91   1027.73 o
  -9   5  11   124205.59   139789.25   5961.56 o
  -7   5  11   237362.64   285159.78   9229.47 o
  -5   5  11    15319.58    16304.98    802.12 o
  -3   5  11    18186.76    21516.60   1426.62 o
  -1   5  11     4995.90     6756.23    407.77 o
   1   5  11   116452.13   142103.67   2646.44 o
   3   5  11     3839.42     4597.31    360.53 o
   5   5  11   241263.58   288695.09   3127.92 o
   7   5  11      601.77     1437.67    322.56 o
   9   5  11   117362.77   111438.23  13024.66 o
  11   5  11      686.01      685.35    418.59 o
  13   5  11     3247.17     3096.95    300.32 o
  15   5  11     6788.62     5988.87   1316.36 o
  17   5  11    81655.07    68383.26  18651.22 o
  19   5  11    19239.18    17430.02   4384.80 o
  21   5  11    94532.39    77146.95  26129.29 o
  23   5  11    19417.74    19156.36   5324.70 o
 -30   6  11    12014.64    10721.36   1136.24 o
 -28   6  11     8265.07     6103.53   1348.31 o
 -26   6  11    42777.48    37635.36   7836.81 o
 -24   6  11    16949.85    16627.20   3670.49 o
 -22   6  11    89864.06    74153.38  15614.01 o
 -20   6  11     6644.57     5687.17    311.67 o
 -18   6  11    11933.73    12774.18   3370.73 o
 -16   6  11     6974.74     7011.41   1617.68 o
 -14   6  11    95466.71    68976.09    680.59 o
 -12   6  11     5579.11     8079.29   1826.22 o
 -10   6  11    95837.38    98412.52   1760.30 o
  -8   6  11    11572.94    12618.56    355.85 o
  -6   6  11   114467.66   132801.95  10213.62 o
  -4   6  11     8880.09    10540.51    649.58 o
  -2   6  11    18457.62    20183.55   1020.36 o
   0   6  11     3034.16     4169.54    541.81 o
   2   6  11   114544.39   131532.41   5444.23 o
   4   6  11    59705.95    69121.38    776.32 o
   6   6  11   109439.75   119682.63   2983.11 o
   8   6  11   112633.70   107417.61  10874.79 o
  10   6  11     2297.30     2202.56    449.24 o
  12   6  11     2415.26     2845.00    720.24 o
  14   6  11    15940.19    13200.29   3654.65 o
  16   6  11    13672.40     9288.70   3232.85 o
  18   6  11    10155.91     8987.34   3608.32 o
  20   6  11    64914.20    55045.86  25348.49 o
  22   6  11      771.33      871.08    532.97 o
 -29   7  11     1472.49     2053.45    750.64 o
 -27   7  11    12817.69    10266.31   2460.76 o
 -25   7  11     3555.05     3325.28   1108.54 o
 -23   7  11     7143.94     5723.02    931.39 o
 -21   7  11        1.39      -53.26    281.72 o
 -19   7  11   112831.17    97775.84  21713.43 o
 -17   7  11    52050.53    51015.27   9310.03 o
 -15   7  11    42296.66    32947.42    541.20 o
 -13   7  11    92454.35    88018.03   8502.08 o
 -11   7  11     1942.76     2154.26    412.43 o
  -9   7  11     1788.05     2559.76    991.66 o
  -7   7  11    65974.19    70069.74   8964.54 o
  -5   7  11    54493.64    55245.89   6873.69 o
  -3   7  11    68808.91    73603.37   8168.47 o
  -1   7  11   163395.05   183440.67  31768.34 o
   1   7  11     1114.74     1833.98    296.09 o
   3   7  11    29446.00    33949.63   2659.30 o
   5   7  11    39786.06    42299.26   4056.66 o
   7   7  11    36560.68    41536.49    702.85 o
   9   7  11    13576.47    11536.61   2894.86 o
  11   7  11   111154.43    91553.30  23965.59 o
  13   7  11    11582.13     9537.27   2122.08 o
  15   7  11    38143.46    32670.85   8657.05 o
  17   7  11    12327.81     8362.20   3906.38 o
  19   7  11      698.35      685.34    411.73 o
  21   7  11    10962.61     8343.08   3482.06 o
 -28   8  11    22104.88    15543.27   4631.83 o
 -26   8  11    16559.45    13760.14   3346.12 o
 -24   8  11     2376.88     2692.97    559.35 o
 -22   8  11     1796.56     1815.01    614.75 o
 -20   8  11   135962.64   113961.47  26810.48 o
 -18   8  11    12620.27    11864.47   2361.75 o
 -16   8  11   314550.09   301528.53  44225.21 o
 -14   8  11      818.86     1676.78    283.36 o
 -12   8  11    73071.09    64592.02  16791.37 o
 -10   8  11      145.17      -82.59    683.09 o
  -8   8  11    15722.55    16389.74   1825.91 o
  -6   8  11    37786.54    37308.15   7418.92 o
  -4   8  11   232909.98   250884.53  47519.94 o
  -2   8  11    37058.23    37253.86   5332.43 o
   0   8  11   217576.73   239251.61  39170.88 o
   2   8  11    48944.84    52165.35   4758.78 o
   4   8  11     1645.75     2047.19    527.34 o
   6   8  11      928.75      736.10    400.05 o
   8   8  11    54230.40    52895.48   6563.12 o
  10   8  11   129506.67   111981.92  27331.78 o
  12   8  11    75866.87    60119.69  16448.44 o
  14   8  11    71736.77    57678.52  16250.46 o
  16   8  11    18289.83    14478.68   5520.37 o
  18   8  11    13124.51     9720.39   3667.40 o
  20   8  11       63.67     1336.53    720.00 o
 -27   9  11    15759.91    10911.24   2653.79 o
 -25   9  11     2733.97     2415.34    360.36 o
 -23   9  11     7026.31     6162.36   1754.44 o
 -21   9  11    11025.47    11689.86   2215.88 o
 -19   9  11   103828.33    93841.28  16657.08 o
 -17   9  11    56315.45    53600.73   8226.62 o
 -15   9  11   154189.88   118272.41  20031.29 o
 -13   9  11    84222.72    75282.23  21469.01 o
 -11   9  11      384.37     1243.82    407.41 o
  -9   9  11      477.39      309.79    332.60 o
  -7   9  11     2988.48     3149.50    390.67 o
  -5   9  11    83892.00    85047.84  16437.71 o
  -3   9  11    35150.61    39485.21  10456.09 o
  -1   9  11   158681.69   171843.58  38109.76 o
   1   9  11      637.28     1318.85    446.05 o
   3   9  11    62762.65    74534.48    777.42 o
   5   9  11    17651.28    20040.13    631.73 o
   7   9  11    26228.18    30179.51    663.33 o
   9   9  11     2762.00     2145.49    398.14 o
  11   9  11   148731.58   128852.87  28705.68 o
  13   9  11      139.65       15.24    405.52 o
  15   9  11    53957.07    39883.03  12624.11 o
  17   9  11     5264.66     4288.53   1713.09 o
  19   9  11      104.12      925.89    934.16 o
 -26  10  11    10519.21     8011.89   1321.00 o
 -24  10  11    13697.24    11829.00   2541.67 o
 -22  10  11    18233.56    16513.37   3479.00 o
 -20  10  11      490.11       81.59    265.66 o
 -18  10  11     4894.81     6213.82   1201.29 o
 -16  10  11    20187.33    16722.26   3433.91 o
 -14  10  11    26983.02    23473.54   4433.66 o
 -12  10  11    11702.88    10821.20   3498.55 o
 -10  10  11   114667.58   116420.80  26535.18 o
  -8  10  11    24517.69    24792.74   6816.15 o
  -6  10  11    10892.57    12524.83   2538.08 o
  -4  10  11    48747.77    47362.36  12388.23 o
  -2  10  11     3598.41     5587.63   1232.63 o
   0  10  11    25603.08    27061.80   4969.31 o
   2  10  11    65190.90    80046.58    803.56 o
   4  10  11     9053.45     9361.81    449.79 o
   6  10  11    11606.28    11603.43    456.10 o
   8  10  11    31689.10    26502.49   1882.96 o
  10  10  11     8496.26     9420.77   1131.71 o
  12  10  11     9003.80     7915.79   2092.23 o
  14  10  11    44665.63    36637.17   8267.50 o
  16  10  11    10304.05     8154.74   3351.22 o
  18  10  11    10998.82     7003.41   1892.28 o
 -23  11  11     2912.94     2256.89    857.26 o
 -21  11  11    62268.57    59816.30  12190.27 o
 -19  11  11      855.85     1405.16    384.32 o
 -17  11  11     4427.39     3429.21    863.42 o
 -15  11  11    29668.33    24378.74   5870.76 o
 -13  11  11    82109.19    66645.09  12942.09 o
 -11  11  11    84026.15    83947.89  21185.03 o
  -9  11  11    58112.95    59875.96  16266.49 o
  -7  11  11   110553.27   115309.52  24019.37 o
  -5  11  11    13407.59    14802.23   2636.83 o
  -3  11  11     1999.79     1841.44    354.92 o
  -1  11  11    10553.89    11356.81   2631.48 o
   1  11  11    38726.70    41314.68    585.21 o
   3  11  11     7195.75     8681.57    599.96 o
   5  11  11   125715.19   137789.39    829.48 o
   7  11  11     4017.63     4281.60    599.69 o
   9  11  11    42507.25    34239.24   5169.35 o
  11  11  11      738.18      394.47    646.83 o
  13  11  11    12723.23    12430.72   2173.82 o
  15  11  11      150.42      264.83   1334.17 o
 -22  12  11    56866.36    46952.75   9837.46 o
 -20  12  11    11288.46    10350.61   2255.60 o
 -18  12  11     3022.39     2944.81    800.94 o
 -16  12  11     6639.33     5653.73   1461.79 o
 -14  12  11    27116.50    25689.19   5449.24 o
 -12  12  11     1945.75     2169.66    389.57 o
 -10  12  11   127910.25   135620.19  29957.04 o
  -8  12  11      133.40     1940.18    867.70 o
  -6  12  11    58880.29    61078.21   9895.13 o
  -4  12  11       48.21      812.26    469.54 o
  -2  12  11     6156.93     7059.53   1188.65 o
   0  12  11    26353.32    29676.33    713.84 o
   2  12  11    70379.62    62486.66    660.75 o
   4  12  11    35200.97    35821.59    573.66 o
   6  12  11    83816.84    92265.55    850.76 o
   8  12  11    14013.12    14197.04    503.03 o
  10  12  11    24040.38    20545.75   1857.14 o
  12  12  11      594.63     -218.88    353.01 o
  14  12  11     3225.64     2969.33    371.88 o
 -19  13  11     8412.25     7857.84   1724.52 o
 -17  13  11     4973.79     3652.83    817.63 o
 -15  13  11     1732.99     1863.93    928.82 o
 -13  13  11    12027.73    10234.46   2497.70 o
 -11  13  11      627.67      145.28    436.48 o
  -9  13  11    38521.70    39154.25   7193.49 o
  -7  13  11    18454.89    19570.40   2555.50 o
  -5  13  11      612.25     1208.54    393.17 o
  -3  13  11     3183.59     4212.18    609.48 o
  -1  13  11    14510.08    14840.02    842.78 o
   1  13  11    10990.68    13489.41    659.37 o
   3  13  11    10692.03    11797.87    659.34 o
   5  13  11    16556.19    17600.21    672.14 o
   7  13  11      715.74      578.51    464.04 o
   9  13  11     7661.16     9181.33    675.08 o
  11  13  11    15287.38    13242.39   2490.02 o
 -16  14  11    33966.59    26240.31   4744.28 o
 -14  14  11     5472.02     5144.73   1139.47 o
 -12  14  11     9257.55     8147.56   1810.33 o
 -10  14  11     2774.63     2680.14    460.95 o
  -8  14  11      266.50      687.86    372.48 o
  -6  14  11     6540.71     7131.81   1467.63 o
  -4  14  11    64062.18    70134.63   4643.59 o
  -2  14  11    10171.56     9514.56    602.04 o
   0  14  11    34418.11    38195.64    748.98 o
   2  14  11      122.23     -642.47    642.47 o
   4  14  11    12462.61    11834.32    511.53 o
   6  14  11     4718.11     6023.05    660.06 o
   8  14  11     1096.90     2332.60    659.77 o
 -11  15  11    27558.28    29413.90   4845.74 o
  -9  15  11    12639.75    12580.60    650.20 o
  -7  15  11     1830.49     2960.78    843.87 o
  -5  15  11    31729.26    31501.79    827.72 o
  -3  15  11     3263.34     3049.56    554.85 o
  -1  15  11    41473.04    44450.03    797.75 o
   1  15  11    14279.34    13701.80    533.82 o
   3  15  11     8679.55     9251.22    503.90 o
 -32   0  12    26073.13    20677.01    554.30 o
 -30   0  12    42094.50    40132.82    633.36 o
 -28   0  12    58506.41    58138.63    660.79 o
 -26   0  12   129518.35   132814.81    840.89 o
 -24   0  12    83359.66    77839.12    678.27 o
 -22   0  12    21571.36    25233.96    659.21 o
 -20   0  12     7902.30     7914.28    418.94 o
 -18   0  12    66541.92    76276.10    794.32 o
 -16   0  12    44128.68    50010.50    589.88 o
 -14   0  12   461430.00   583509.38   1711.28 o
 -12   0  12     5467.03     6187.75    580.22 o
 -10   0  12   292977.09   364525.03   1392.75 o
  -8   0  12    14653.84    15013.96    629.28 o
  -4   0  12    13213.24    15195.73    626.68 o
  -2   0  12   143696.55   169776.66   1086.02 o
   0   0  12    51039.54    63003.77    821.92 o
   2   0  12   876949.69  1288761.25   2813.61 o
   4   0  12   209729.38   266001.91   1346.55 o
   6   0  12    78424.38    96849.97    938.36 o
   8   0  12    11381.32    14097.37    626.33 o
  10   0  12     1839.80     1584.43    558.92 o
  12   0  12    65232.68    61014.89    823.64 o
  14   0  12    57368.16    55093.05    805.10 o
  16   0  12   148413.58   135159.14   1090.55 o
  18   0  12    33530.55    35190.89    765.13 o
  20   0  12    45417.13    42202.91    837.92 o
  22   0  12      184.67      728.63    429.48 o
 -31   1  12     1811.18      525.83   1716.05 o
 -29   1  12    77337.71    69921.31   5072.21 o
 -27   1  12      222.93     1227.17    576.01 o
 -25   1  12    73383.48    74050.90   3374.41 o
 -23   1  12     6293.07     7568.73    949.12 o
 -21   1  12       65.48      292.99    501.54 o
 -19   1  12     7983.63     8810.99    424.16 o
 -17   1  12   151102.52   169320.13   1088.38 o
 -15   1  12    60890.07    68949.66    840.00 o
 -13   1  12   273612.78   323219.00   5257.00 o
 -11   1  12   176289.70   210678.80   6063.70 o
  -9   1  12    37785.64    45470.02   1025.04 o
  -7   1  12     8030.88    10412.00    607.61 o
  -5   1  12     5135.14     6330.85    720.64 o
  -3   1  12    26763.30    28305.44    380.15 o
  -1   1  12    87918.37   109314.21    670.07 o
   1   1  12   397235.19   514842.13   3346.60 o
   3   1  12    17042.43    20419.52   1349.67 o
   5   1  12   228769.84   294028.03   2362.60 o
   7   1  12     9295.76    10381.38    451.00 o
   9   1  12     3578.14     4643.87    349.41 o
  11   1  12    10358.81    10068.69    520.79 o
  13   1  12    87629.10    81044.25   1770.42 o
  15   1  12      694.27      283.77    338.74 o
  17   1  12   124267.90   106400.20  13721.33 o
  19   1  12     9056.27     8460.83    897.53 o
  21   1  12    17416.40    14466.85   1830.76 o
  23   1  12    16413.56    15797.93   2865.59 o
 -32   2  12    11833.34     8973.20    759.81 o
 -30   2  12       21.72     1747.99   1209.84 o
 -28   2  12    10468.85    10527.85    452.47 o
 -26   2  12     8029.48     9064.37    367.08 o
 -24   2  12    10676.92    12844.90   1471.02 o
 -22   2  12    46847.04    52489.00   1484.65 o
 -20   2  12    74201.44    86500.40   3351.62 o
 -18   2  12      421.08     1291.74    335.46 o
 -16   2  12    38599.69    45130.45   2566.58 o
 -14   2  12    25625.59    31661.00   1119.02 o
 -12   2  12    11316.67    12922.64    677.56 o
 -10   2  12    51844.24    58176.26   1702.66 o
  -8   2  12   167428.78   206336.17   1159.26 o
  -6   2  12     2372.54     3292.17    988.71 o
  -4   2  12    90680.61   106656.67   1536.85 o
  -2   2  12    40310.91    44945.95   1580.11 o
   0   2  12    12132.34    15377.83   1491.07 o
   2   2  12    35274.52    43787.28    967.51 o
   4   2  12    70304.74    89868.48    636.91 o
   6   2  12    11965.87    13728.25    446.37 o
   8   2  12    71654.32    79582.55   2643.39 o
  10   2  12    84800.79    87168.46   2727.82 o
  12   2  12     5470.64     5857.30    417.09 o
  14   2  12    47208.59    41822.89    490.87 o
  16   2  12    19622.27    16708.29   2309.25 o
  18   2  12      214.24      576.36    332.49 o
  20   2  12    26473.58    24780.82   4104.02 o
  22   2  12    20416.01    19877.87   3612.77 o
 -31   3  12    21320.65    18960.32   2380.11 o
 -29   3  12      255.87     1068.46    907.10 o
 -27   3  12     7808.56     6488.45    660.95 o
 -25   3  12     4116.19     4962.66    421.12 o
 -23   3  12   195088.08   188777.80  16305.32 o
 -21   3  12     1475.45     1823.86    349.30 o
 -19   3  12   245485.31   281815.78  17586.26 o
 -17   3  12     1255.57     4088.66   1077.12 o
 -15   3  12    32885.62    40023.24   2271.20 o
 -13   3  12     4025.17     5167.11    341.32 o
 -11   3  12    11798.70    14038.10    616.57 o
  -9   3  12   146727.41   148668.39    930.34 o
  -7   3  12   213132.27   245496.42   1135.55 o
  -5   3  12   350256.28   420377.50  12295.83 o
  -3   3  12    26175.70    29363.63    759.05 o
  -1   3  12   109745.04   128934.83   1088.86 o
   1   3  12     1632.84     2445.38    411.12 o
   3   3  12    20560.42    23525.90    425.61 o
   5   3  12     7161.44     8390.61    427.90 o
   7   3  12   139233.73   158525.11   1645.95 o
   9   3  12     2786.51     3891.70    347.43 o
  11   3  12   168984.22   167182.31  13288.99 o
  13   3  12     7746.60     6613.36    378.25 o
  15   3  12     4010.60     3650.73    567.83 o
  17   3  12      326.92      625.03    290.80 o
  19   3  12    51835.14    42427.40   7445.75 o
  21   3  12     7006.27     6822.78   1451.36 o
  23   3  12    71162.28    60368.97  18117.67 o
 -30   4  12    11750.08     8526.05    858.42 o
 -28   4  12     1512.85     2389.08    319.42 o
 -26   4  12     5815.61     5812.69   1141.76 o
 -24   4  12    51558.89    53897.97   7172.42 o
 -22   4  12    36878.19    36254.86   3610.59 o
 -20   4  12   120034.25   134672.70  11100.05 o
 -18   4  12    22327.09    22749.13   3407.95 o
 -16   4  12    25808.22    27755.76   3384.75 o
 -14   4  12    25842.37    28881.03   1548.31 o
 -12   4  12    14027.47    14324.71    615.52 o
 -10   4  12     1749.02     2363.74    397.65 o
  -8   4  12   235193.20   270092.22   9698.61 o
  -6   4  12     1976.94     2581.10    338.57 o
  -4   4  12   269176.47   324528.06   7406.22 o
  -2   4  12    13343.14    15390.36    434.46 o
   0   4  12     5695.50     6986.18    309.61 o
   2   4  12    10706.23    13014.22    390.60 o
   4   4  12     8767.13     9899.12    323.65 o
   6   4  12    22441.10    25030.29   1073.84 o
   8   4  12   110024.87   121306.64   8203.56 o
  10   4  12    66034.81    65700.56   6337.79 o
  12   4  12    35560.57    29339.36   3392.93 o
  14   4  12    19397.75    15853.79   2840.27 o
  16   4  12     1068.69     1253.35    300.03 o
  18   4  12     7031.19     6646.32    972.85 o
  20   4  12     6054.13     5347.95   1326.12 o
  22   4  12    50974.71    47167.14  12980.96 o
 -29   5  12     8766.36     8026.01    433.07 o
 -27   5  12      129.12      507.77    382.16 o
 -25   5  12     6236.35     7652.53   1868.55 o
 -23   5  12     7732.74     6395.45    519.30 o
 -21   5  12    12671.79    12459.74   2345.57 o
 -19   5  12     7906.50     7641.57    377.65 o
 -17   5  12    33589.86    38617.00   2759.21 o
 -15   5  12     3161.15     3963.59    947.52 o
 -13   5  12    21274.10    23679.35    634.68 o
 -11   5  12    36464.54    37038.12    425.29 o
  -9   5  12    13035.33    14929.48   1304.86 o
  -7   5  12    61814.68    73390.35   3704.77 o
  -5   5  12    50306.64    52267.75   3435.75 o
  -3   5  12      224.73      911.00    397.55 o
  -1   5  12     1709.94     2148.81    407.86 o
   1   5  12    44723.05    53799.64    716.22 o
   3   5  12      374.97      438.39    315.47 o
   5   5  12    13848.02    16430.79    371.18 o
   7   5  12    25151.51    25888.69    940.34 o
   9   5  12      997.16     1441.58    315.83 o
  11   5  12    45421.76    46062.50   3408.45 o
  13   5  12    27274.07    22363.08   3443.74 o
  15   5  12      430.56     1123.63    542.82 o
  17   5  12    15932.58    13253.85   3754.94 o
  19   5  12     6342.17     5403.63   1769.77 o
  21   5  12       76.46      843.09    400.79 o
 -28   6  12    27660.16    26310.55   4551.03 o
 -26   6  12    23636.21    25009.17   3912.92 o
 -24   6  12    25892.57    27627.70   3811.29 o
 -22   6  12       22.77      512.67    426.31 o
 -20   6  12     1418.11     3309.73    914.02 o
 -18   6  12    28075.85    29849.92   4226.35 o
 -16   6  12     2579.94     3277.25    465.40 o
 -14   6  12    89480.48    85573.20    830.47 o
 -12   6  12    21287.49    20720.64   4202.99 o
 -10   6  12    71053.85    70406.21  11742.48 o
  -8   6  12    19451.80    20981.00   1187.59 o
  -6   6  12      976.08     1850.43    282.44 o
  -4   6  12    29333.08    32393.68   1960.39 o
  -2   6  12    80163.21    93000.91   4762.92 o
   0   6  12    51858.69    60266.12   1833.66 o
   2   6  12   122289.27   148892.36   4143.82 o
   4   6  12    15936.47    17223.30    421.48 o
   6   6  12    52380.39    56966.33   1197.07 o
   8   6  12      127.18      239.57    454.98 o
  10   6  12     3023.78     2806.40    375.27 o
  12   6  12    21801.75    18660.87   5609.63 o
  14   6  12     9575.67     7464.00   2455.98 o
  16   6  12    36062.66    29901.90   9744.50 o
  18   6  12     6421.10     6082.72   2615.59 o
  20   6  12     7386.48     5042.34   1746.14 o
 -29   7  12    41584.84    34919.06    768.01 o
 -27   7  12     2897.24     2310.33    392.75 o
 -25   7  12    22529.32    21387.30   4713.98 o
 -23   7  12     1871.41     2803.28    433.24 o
 -21   7  12     6055.16     6338.14   1266.23 o
 -19   7  12    29537.64    29732.15   4556.50 o
 -17   7  12    10725.17     9720.65   2139.78 o
 -15   7  12    31029.97    30004.48   4847.08 o
 -13   7  12    70135.66    69326.88  10475.10 o
 -11   7  12     8764.21    10520.47   1797.40 o
  -9   7  12    46475.66    46785.54   9724.51 o
  -7   7  12     9353.26     9901.86    616.87 o
  -5   7  12    22646.41    23718.38   1605.52 o
  -3   7  12    40297.24    43375.27   4630.05 o
  -1   7  12     5035.06     6533.10    900.37 o
   1   7  12    84656.71    93986.71   5534.16 o
   3   7  12    10332.07    11300.10    515.29 o
   5   7  12    43153.97    47549.48   3675.91 o
   7   7  12    23730.46    27965.24    665.60 o
   9   7  12     1143.29     1610.09    432.07 o
  11   7  12    11397.54     9807.53   1526.63 o
  13   7  12    24108.04    22195.09   7273.15 o
  15   7  12     2267.32     2498.58   1168.94 o
  17   7  12    29011.23    21963.35   6627.77 o
  19   7  12      245.09      192.74    354.28 o
 -26   8  12      845.64      602.99    409.27 o
 -24   8  12     2251.87     2177.66    452.90 o
 -22   8  12      501.85     1443.88    344.07 o
 -20   8  12     1046.56      651.41    444.14 o
 -18   8  12      188.76      652.42    306.03 o
 -16   8  12      964.46     1347.37    583.05 o
 -14   8  12     8028.65     8113.05   1322.71 o
 -12   8  12       62.16      863.62    734.16 o
 -10   8  12     8053.03     8281.58    981.44 o
  -8   8  12     1107.15      888.84    425.30 o
  -6   8  12     1471.85     2046.63    560.73 o
  -4   8  12     4488.89     5073.54    881.19 o
  -2   8  12      552.99     1687.12   1010.54 o
   0   8  12     6303.26     6890.27    647.73 o
   2   8  12     2704.12     3642.15    525.60 o
   4   8  12     1016.20     2133.50    593.97 o
   6   8  12     3486.98     5079.36    600.90 o
   8   8  12     7303.88     8209.94    452.14 o
  10   8  12     2885.27     3271.92   1010.23 o
  12   8  12       94.26      423.99    337.87 o
  14   8  12     3113.99     4398.75   1667.11 o
  16   8  12     1887.83     1953.84    379.16 o
  18   8  12     1010.59     1102.68    575.45 o
 -25   9  12     9927.84     8370.80   2458.63 o
 -23   9  12     9646.34     9301.45   2625.12 o
 -21   9  12      253.31      346.02    277.32 o
 -19   9  12    44091.89    43070.73   4485.82 o
 -17   9  12    22874.31    22574.50   3074.64 o
 -15   9  12    28316.87    27174.96   8550.45 o
 -13   9  12    43571.23    45154.64   8911.72 o
 -11   9  12      348.58      871.67    400.47 o
  -9   9  12    66195.38    65156.68  11788.92 o
  -7   9  12     3855.12     4315.28    942.05 o
  -5   9  12    23196.61    23629.71   6980.46 o
  -3   9  12    85762.52    89878.98  19472.27 o
  -1   9  12      184.19      238.63    402.87 o
   1   9  12    41485.39    44337.86   4128.47 o
   3   9  12     3554.46     3495.86    607.06 o
   5   9  12    20636.38    26170.40    657.84 o
   7   9  12    26136.50    26399.31    524.90 o
   9   9  12      247.71      742.17    425.86 o
  11   9  12    17765.72    16738.54   4549.34 o
  13   9  12     6556.25     6464.33   1751.57 o
  15   9  12     2821.86     2729.16    845.82 o
  17   9  12    15101.26    12177.64   5847.33 o
 -24  10  12    19516.19    15786.11   2164.34 o
 -22  10  12     4101.97     3186.86    826.82 o
 -20  10  12    19054.08    18432.95   3482.93 o
 -18  10  12    62325.00    64732.45   7777.06 o
 -16  10  12     3292.43     2743.83    880.99 o
 -14  10  12   136840.98   134954.66  25954.60 o
 -12  10  12    10718.78     9824.18   2598.78 o
 -10  10  12    53352.28    54422.74  11607.80 o
  -8  10  12    54042.04    53801.52  11985.31 o
  -6  10  12    13160.37    13411.48   3501.68 o
  -4  10  12    57802.23    56736.20  10048.77 o
  -2  10  12    46626.82    47833.69   7278.10 o
   0  10  12    41701.34    43379.25   3121.34 o
   2  10  12    59125.54    70963.01    781.54 o
   4  10  12     5269.46     5275.06    436.00 o
   6  10  12    43145.68    41972.89    587.91 o
   8  10  12     3979.69     5291.29    605.85 o
  10  10  12     2182.17     3236.56    610.63 o
  12  10  12    28916.01    24535.05   5421.65 o
  14  10  12     4408.35     3127.63   1190.78 o
  16  10  12    24835.35    17848.98   6270.52 o
 -23  11  12     1557.95     1698.44    439.85 o
 -21  11  12       37.12      541.12    393.49 o
 -19  11  12     1904.96     1616.17    311.13 o
 -17  11  12     4604.53     4131.57   1466.68 o
 -15  11  12     6859.85     6168.81   1187.49 o
 -13  11  12    19619.08    21521.17   6269.26 o
 -11  11  12     7758.98     8144.68    686.84 o
  -9  11  12     3984.51     4477.71    638.48 o
  -7  11  12     2105.49     2438.33    986.73 o
  -5  11  12     1660.08     2682.94    560.74 o
  -3  11  12    22131.81    24440.29   4119.72 o
  -1  11  12    16296.23    18696.78   2928.12 o
   1  11  12    45603.68    43716.30    599.24 o
   3  11  12     7480.40     7439.79    449.66 o
   5  11  12    16311.54    19503.91    653.67 o
   7  11  12     3370.72     4702.28    598.40 o
   9  11  12      137.30      838.16    440.62 o
  11  11  12     1259.69     1440.33    342.50 o
  13  11  12     4133.46     3523.77    873.04 o
 -20  12  12    25814.71    23713.48   4903.66 o
 -18  12  12    11096.78    10234.12   1841.61 o
 -16  12  12    11879.41    11279.90   2184.07 o
 -14  12  12       10.12     1033.12    427.80 o
 -12  12  12    10276.48    10935.50   2194.81 o
 -10  12  12      306.53      989.55    728.64 o
  -8  12  12    44168.96    47183.77   8858.71 o
  -6  12  12    10369.87    10192.32   1102.38 o
  -4  12  12   101141.24    99125.51  10236.14 o
  -2  12  12     1041.22     1423.89    389.27 o
   0  12  12     5866.04     8189.46    628.16 o
   2  12  12     1463.87     1995.44    624.11 o
   4  12  12     7013.73     5618.43    476.72 o
   6  12  12    11890.85    12423.05    472.07 o
   8  12  12    16100.77    16555.29    694.27 o
  10  12  12    20081.34    20315.55    546.53 o
  12  12  12     8927.54     6147.03   2345.21 o
 -17  13  12     1651.60     1095.94    528.86 o
 -15  13  12    19199.53    15611.11   1298.96 o
 -13  13  12     5917.53     5267.65    905.26 o
 -11  13  12    18172.40    18531.66   5212.13 o
  -9  13  12    70570.39    69733.20  13274.45 o
  -7  13  12    54411.47    60557.20  12205.66 o
  -5  13  12    80050.63    66997.34   1853.84 o
  -3  13  12    62312.96    69209.46   6448.02 o
  -1  13  12    13403.98    13126.87    517.78 o
   1  13  12     9510.62     9147.86    484.26 o
   3  13  12    13648.33    14950.28    675.58 o
   5  13  12     1049.63     1504.18    633.92 o
   7  13  12   113692.31   126042.76    994.11 o
   9  13  12      134.19      782.78    452.93 o
 -14  14  12      970.15      865.32    668.38 o
 -12  14  12     4071.46     4140.30    767.75 o
 -10  14  12     2182.88     1917.42    497.97 o
  -8  14  12    78945.82    71463.57   5165.67 o
  -6  14  12     2280.47     3241.78   1140.00 o
  -4  14  12    65118.55    67578.41   6325.87 o
  -2  14  12     2702.85     2565.74    659.90 o
   0  14  12     8241.09     8726.08    492.79 o
   2  14  12      579.85     1473.32    435.72 o
   4  14  12    21387.51    20572.16    549.07 o
 -31   1  13     1276.74     1331.45   1609.46 o
 -29   1  13     9487.26     8056.21    931.52 o
 -27   1  13    23191.44    21138.16   2042.17 o
 -25   1  13    11412.60    11333.95   1464.91 o
 -23   1  13    61738.39    63287.36   1931.96 o
 -21   1  13      453.91       22.41    542.80 o
 -19   1  13    10008.53    11392.06    440.62 o
 -17   1  13    13505.78    16881.55    448.64 o
 -15   1  13       85.43      771.65    736.01 o
 -13   1  13    19298.19    22577.09    620.30 o
 -11   1  13    58024.53    64277.70   4040.86 o
  -9   1  13    30380.59    36880.34    495.83 o
  -7   1  13    87870.88    98215.83    771.40 o
  -5   1  13     4458.45     6018.00    354.23 o
  -3   1  13    41336.37    46683.32   1195.04 o
  -1   1  13    47728.13    55265.74    640.57 o
   1   1  13     2628.59     4183.69    415.02 o
   3   1  13   145520.11   174057.64   1571.77 o
   5   1  13    11620.81    14501.87    459.39 o
   7   1  13    42670.61    50430.43   1541.35 o
   9   1  13    30979.23    32093.77    671.27 o
  11   1  13    20392.63    20096.76    528.88 o
  13   1  13    22427.85    19359.95    886.35 o
  15   1  13     3475.35     2889.09    428.35 o
  17   1  13     9360.57     8436.24    470.84 o
  19   1  13    27482.37    28071.70   1240.44 o
  21   1  13     3225.36     3652.31    480.10 o
 -30   2  13      149.55     1050.49    382.15 o
 -28   2  13    14619.07    14228.44   1174.39 o
 -26   2  13    24053.94    25416.66    425.29 o
 -24   2  13    86629.85    85465.80   3887.41 o
 -22   2  13    30187.14    34314.82   1355.62 o
 -20   2  13     8035.50    10053.79   1001.11 o
 -18   2  13    42895.49    48160.21   2222.15 o
 -16   2  13     4222.10     4594.79    428.38 o
 -14   2  13     9043.96    10262.96    366.41 o
 -12   2  13   122709.44   145094.92    619.07 o
 -10   2  13      980.58     1844.00    436.37 o
  -8   2  13   168980.42   208029.66   1156.27 o
  -6   2  13     4875.57     5730.89    474.83 o
  -4   2  13    43108.86    49742.96    889.21 o
  -2   2  13    16242.82    18906.29    374.50 o
   0   2  13    16048.18    18126.38    390.19 o
   2   2  13    42728.72    48669.96   1723.41 o
   4   2  13    85248.71   100585.42   1021.70 o
   6   2  13    26893.87    30767.91    508.50 o
   8   2  13    61389.92    65115.60    732.60 o
  10   2  13     2371.50     2184.68    409.14 o
  12   2  13    26315.61    25864.52   1463.68 o
  14   2  13    11204.61    11185.39    447.55 o
  16   2  13     7682.60     7644.92    447.60 o
  18   2  13    56203.66    55085.02    970.36 o
  20   2  13     2519.62     2115.59    472.67 o
 -29   3  13      445.79     1617.58    892.35 o
 -27   3  13    21496.55    20084.87   1315.47 o
 -25   3  13      239.85      969.32    428.62 o
 -23   3  13    24194.76    24013.18   2886.65 o
 -21   3  13    23160.13    22421.33   2159.35 o
 -19   3  13     8013.57     8952.52    369.94 o
 -17   3  13      419.55     1092.11    388.94 o
 -15   3  13     4374.08     4871.02    428.19 o
 -13   3  13      678.73     1317.71    740.38 o
 -11   3  13    39977.73    44375.47    729.40 o
  -9   3  13    62857.07    74413.59    831.49 o
  -7   3  13     4838.25     7172.81   1326.55 o
  -5   3  13    47033.97    54687.90   2508.46 o
  -3   3  13     1544.04     2627.98    413.40 o
  -1   3  13      382.27      932.78    330.68 o
   1   3  13    22027.59    25261.98    401.59 o
   3   3  13    29754.39    33814.19   1112.10 o
   5   3  13      539.08     1237.44    416.02 o
   7   3  13    40530.77    47309.11   1116.07 o
   9   3  13      900.52     1556.12    336.38 o
  11   3  13     8001.93     7410.13    487.92 o
  13   3  13     5876.52     6333.20    479.76 o
  15   3  13    12380.62    12125.56   1124.86 o
  17   3  13      345.51     -443.20    443.20 o
  19   3  13    32956.05    28305.61   5046.96 o
  21   3  13     6385.65     4961.94    927.67 o
 -30   4  13     9195.32     7910.23    975.20 o
 -28   4  13    10086.79     8655.11    345.85 o
 -26   4  13     4718.04     4492.05   1137.27 o
 -24   4  13      856.89     1339.07    305.44 o
 -22   4  13    29223.90    32664.75   3030.68 o
 -20   4  13    28304.96    29028.98    902.53 o
 -18   4  13    77072.55    86027.71   6277.14 o
 -16   4  13    16350.63    17373.02    342.39 o
 -14   4  13    76533.02    87516.61   2687.71 o
 -12   4  13    16213.47    17298.70    491.04 o
 -10   4  13      717.12      419.61    641.91 o
  -8   4  13      584.90     1685.27    403.29 o
  -6   4  13   116902.84   135090.39    698.83 o
  -4   4  13      806.49     2064.71    419.08 o
  -2   4  13   168866.83   194098.17   3670.23 o
   0   4  13     7282.49     9078.90    450.84 o
   2   4  13    52603.63    62105.32   1154.42 o
   4   4  13      121.35     1153.04    487.71 o
   6   4  13     9255.87    12191.02    395.99 o
   8   4  13     5414.68     6004.69    646.65 o
  10   4  13    62408.59    61359.80   5699.40 o
  12   4  13    52875.11    51539.21   4716.02 o
  14   4  13    36952.56    35364.43    502.39 o
  16   4  13    28016.86    26798.46    999.18 o
  18   4  13     1619.85     1635.97    373.29 o
  20   4  13       62.34      253.37    286.77 o
 -29   5  13    58427.68    48651.52   6941.94 o
 -27   5  13     7805.38     8267.39   2135.54 o
 -25   5  13     4329.67     3307.88    637.26 o
 -23   5  13     2369.94     3042.43    453.06 o
 -21   5  13    63116.84    59805.73   7346.62 o
 -19   5  13     7145.12     9472.65    452.13 o
 -17   5  13   233247.44   253331.09  20770.85 o
 -15   5  13    14576.50    14430.79   1443.00 o
 -13   5  13    76224.23    83889.24    837.50 o
 -11   5  13      331.69      742.28    689.26 o
  -9   5  13     4999.89     5123.19    336.87 o
  -7   5  13    65283.68    69236.09   2042.20 o
  -5   5  13   150519.19   169218.95    712.53 o
  -3   5  13   208371.58   242586.59   1648.32 o
  -1   5  13   112364.22   134029.27   3238.95 o
   1   5  13    92505.09   108025.67    549.12 o
   3   5  13    36284.19    42615.38    540.47 o
   5   5  13        5.19      509.22    365.55 o
   7   5  13     1150.93     1795.53    363.21 o
   9   5  13   119944.65   125806.76   9901.08 o
  11   5  13      554.72      782.04    327.93 o
  13   5  13   161837.34   164696.89   8308.44 o
  15   5  13      238.55     1017.26    710.17 o
  17   5  13    30981.13    24327.41   6891.45 o
  19   5  13       94.16     -360.15    360.15 o
 -28   6  13    24269.90    22341.92   3948.46 o
 -26   6  13     2169.38     2626.77    850.68 o
 -24   6  13      633.88      824.19    439.34 o
 -22   6  13     1710.38     2619.16    651.22 o
 -20   6  13    28254.04    28547.92   2920.33 o
 -18   6  13    87403.49    93255.88  13163.29 o
 -16   6  13    18980.32    21467.71   2549.44 o
 -14   6  13    54193.56    55475.10   2236.05 o
 -12   6  13     2186.87     2657.88    641.43 o
 -10   6  13      136.01      927.53    393.09 o
  -8   6  13    19339.65    20334.99    794.26 o
  -6   6  13    66038.61    75602.67   5466.60 o
  -4   6  13     1358.76     1542.92    411.66 o
  -2   6  13   195011.95   231812.61  14944.72 o
   0   6  13      715.56     1176.73    346.58 o
   2   6  13    56069.01    61838.24   2412.10 o
   4   6  13    14823.52    15742.05    417.43 o
   6   6  13     2852.29     3163.57    341.24 o
   8   6  13     2448.35     3070.87    423.21 o
  10   6  13   103062.77   107084.44   6677.04 o
  12   6  13    43149.29    43889.90    746.29 o
  14   6  13    19777.32    18498.76    516.97 o
  16   6  13    22466.43    14485.13   5735.70 o
  18   6  13     1240.50     1144.71   1085.69 o
 -27   7  13    21109.64    18889.14   2734.15 o
 -25   7  13      466.14      607.26    318.65 o
 -23   7  13    48418.90    46392.04   8945.60 o
 -21   7  13     7015.32     6399.39   1679.65 o
 -19   7  13    20685.34    21680.18   4320.54 o
 -17   7  13    56875.76    56556.35   4854.75 o
 -15   7  13    48254.13    46236.62   9108.17 o
 -13   7  13      805.60      931.76    341.56 o
 -11   7  13    84130.34    85717.08  12832.89 o
  -9   7  13    46002.02    49326.85   6164.61 o
  -7   7  13    45179.22    48512.27   5285.28 o
  -5   7  13    34227.33    38521.90   5077.34 o
  -3   7  13     4050.39     3967.57    478.43 o
  -1   7  13     1166.19     2029.08    513.66 o
   1   7  13    36875.45    41436.96   1775.36 o
   3   7  13    77340.07    85974.09   3950.72 o
   5   7  13    33281.39    35890.48   2707.64 o
   7   7  13   150073.66   164946.30  24253.77 o
   9   7  13     8369.15     7726.64    444.80 o
  11   7  13    16581.02    17399.43    508.16 o
  13   7  13    11474.21    12437.51    648.31 o
  15   7  13    10087.56     8169.17   3340.71 o
  17   7  13      273.40      574.78    336.31 o
 -26   8  13    39700.53    33348.54   4759.27 o
 -24   8  13    52097.52    47532.16   9764.70 o
 -22   8  13    48430.63    47972.13   6714.24 o
 -20   8  13    54585.76    54780.77   4127.63 o
 -18   8  13     6273.57     6471.04    320.48 o
 -16   8  13     2856.91     3777.03    562.32 o
 -14   8  13    19873.73    18740.70   2331.75 o
 -12   8  13   147073.78   142206.72  35110.05 o
 -10   8  13     6087.99     5671.66   1710.36 o
  -8   8  13   186785.30   197381.77  38162.20 o
  -6   8  13      216.32     1099.66    321.75 o
  -4   8  13    46852.71    49460.29   9210.96 o
  -2   8  13     5198.54     5009.66   1033.98 o
   0   8  13    52703.93    55797.53   4493.63 o
   2   8  13     2235.90     3633.14    858.66 o
   4   8  13   218663.31   212288.86  15315.73 o
   6   8  13    68156.34    66683.55    673.11 o
   8   8  13   113564.05   117553.68    821.77 o
  10   8  13    17392.47    18363.02    511.90 o
  12   8  13     2977.68     3126.07    433.39 o
  14   8  13     4475.63     3616.48    304.56 o
  16   8  13    19927.76    15004.66   4129.72 o
 -25   9  13       99.22      212.92    483.70 o
 -23   9  13    69986.61    62629.87   7807.21 o
 -21   9  13     1026.04     1308.12    423.67 o
 -19   9  13    37548.61    38266.56   3748.47 o
 -17   9  13     1787.32     2965.56    484.56 o
 -15   9  13    37714.21    36571.67   8328.52 o
 -13   9  13    19296.48    18116.78   3346.33 o
 -11   9  13   114157.15   110212.02  24536.75 o
  -9   9  13    83241.85    82093.41  17519.02 o
  -7   9  13    58243.28    56598.92  11108.63 o
  -5   9  13    43070.98    44970.00   7564.10 o
  -3   9  13      846.11     1678.33    465.28 o
  -1   9  13     1473.21     2183.96    328.12 o
   1   9  13    51087.72    56675.74   6750.83 o
   3   9  13    81923.95    99194.68    867.14 o
   5   9  13    16401.61    19770.24    674.67 o
   7   9  13   119151.73   121279.51    830.91 o
   9   9  13     2611.69     3943.43    449.38 o
  11   9  13     2824.57     2798.50    459.23 o
  13   9  13     1191.15     2095.06    624.09 o
  15   9  13    38310.07    32883.33  11511.98 o
 -22  10  13        2.12     1292.27    693.04 o
 -20  10  13    16808.49    18134.06   1489.72 o
 -18  10  13    14676.86    16076.26   1953.12 o
 -16  10  13     7159.69     7194.30   1618.68 o
 -14  10  13    59214.31    56480.00  10402.00 o
 -12  10  13     5550.25     4874.14   1711.99 o
 -10  10  13     8799.98    10264.51   2658.42 o
  -8  10  13    35679.56    32926.13   6407.74 o
  -6  10  13    22233.91    21030.79   3493.91 o
  -4  10  13     3180.63     4751.88   1524.94 o
  -2  10  13    62944.50    71570.55  14844.89 o
   0  10  13    22307.30    23150.51   2107.60 o
   2  10  13    20607.82    26484.06    681.20 o
   4  10  13    44282.21    48890.72    608.97 o
   6  10  13     8160.09     9215.60    484.19 o
   8  10  13      520.93     1491.78    603.11 o
  10  10  13    14412.96    13036.95    514.13 o
  12  10  13     8903.53     7679.51    506.38 o
  14  10  13    11825.55     8771.59   3105.20 o
 -21  11  13    32555.94    30380.98   2825.51 o
 -19  11  13    19929.91    16011.39   2692.80 o
 -17  11  13   102619.84    98272.91   9831.86 o
 -15  11  13     5845.25     4515.33    617.06 o
 -13  11  13    62126.59    60033.47  13286.52 o
 -11  11  13     3139.07     2882.53    429.10 o
  -9  11  13       19.11     -436.45    436.45 o
  -7  11  13    13297.47    12425.24   2770.23 o
  -5  11  13    47636.00    48940.50   8653.63 o
  -3  11  13   102520.17   110346.63  22786.04 o
  -1  11  13    43075.36    47452.80   5657.88 o
   1  11  13    79278.83    91747.68    745.85 o
   3  11  13     2424.99     5213.87    619.26 o
   5  11  13     1613.46     1402.12    640.12 o
   7  11  13      862.35     -157.55    464.05 o
   9  11  13    53100.93    58581.81    824.90 o
  11  11  13     1221.03      978.60    643.78 o
 -18  12  13    55932.28    47036.16   6387.75 o
 -16  12  13     6916.76     6586.62   1799.63 o
 -14  12  13    52096.66    48074.04   9914.70 o
 -12  12  13     6790.65     6334.09    902.90 o
 -10  12  13     5654.22     6432.54   1257.48 o
  -8  12  13      854.75      793.63    444.11 o
  -6  12  13    45203.38    46295.10   9320.86 o
  -4  12  13     1744.17     1636.09    448.28 o
  -2  12  13   106750.45   119960.75  14553.01 o
   0  12  13     7019.17     8221.23    683.67 o
   2  12  13    34948.83    38791.45    757.68 o
   4  12  13      270.52     -156.31    459.09 o
   6  12  13      460.33      617.88    457.87 o
   8  12  13    10543.01    10278.58    687.62 o
 -15  13  13    13850.41    10193.13   2641.80 o
 -13  13  13     4036.95     4049.04   1233.20 o
 -11  13  13    12451.88    11458.33   2353.63 o
  -9  13  13     1073.04     1669.75    503.05 o
  -7  13  13     2682.26     2349.30    457.91 o
  -5  13  13    18378.74    18212.90   4083.48 o
  -3  13  13    16135.63    17738.42   2434.87 o
  -1  13  13      253.75      548.94    665.86 o
   1  13  13    12907.26    11916.15    505.39 o
   3  13  13     2946.63     2429.14    667.31 o
   5  13  13       57.01       59.08    657.23 o
  -8  14  13    36734.09    36346.61   6958.93 o
  -6  14  13     4883.17     4161.13    545.91 o
  -4  14  13     7934.36     6672.19    700.96 o
  -2  14  13    15745.49    14373.46    737.35 o
 -28   0  14     1428.25      517.01    471.46 o
 -26   0  14     4925.77     4263.49    475.36 o
 -24   0  14    17493.67    18590.04    513.13 o
 -22   0  14    97467.81    99287.37    760.29 o
 -20   0  14    56634.70    63534.04    798.64 o
 -18   0  14    52381.45    61560.62    776.03 o
 -16   0  14    13078.24    15869.36    652.28 o
 -14   0  14    55437.68    60220.25    647.62 o
 -12   0  14    19150.51    23678.01    666.50 o
 -10   0  14   146247.20   168275.94    936.93 o
  -8   0  14    22089.75    26725.74    686.61 o
  -6   0  14   179031.59   195337.69   8796.24 o
  -4   0  14     2381.30     3558.20    573.74 o
  -2   0  14   136356.70   152931.77    938.31 o
   0   0  14      613.96     1537.37    583.44 o
   2   0  14      531.78     -450.49    596.97 o
   4   0  14     5203.28     6705.35    615.85 o
   6   0  14   205689.42   235654.00   1323.29 o
   8   0  14    55424.18    63907.21    845.81 o
  10   0  14   118277.75   120747.62   1051.47 o
  12   0  14    56082.32    51979.09    809.58 o
  14   0  14    32815.66    29942.01    735.36 o
  16   0  14     2943.07     3617.30    631.61 o
  18   0  14     9928.78    10091.96    703.60 o
 -29   1  14     4557.23     4214.90   1161.85 o
 -27   1  14     3267.30     2818.76    370.28 o
 -25   1  14    34627.29    31211.44    406.85 o
 -23   1  14      346.22      985.72    306.78 o
 -21   1  14    60506.33    66930.94   5948.70 o
 -19   1  14     1681.25     2651.38    354.17 o
 -17   1  14    61507.23    68534.37    538.74 o
 -15   1  14    41329.96    44732.79   1683.13 o
 -13   1  14     5546.27     5495.19    346.71 o
 -11   1  14       82.61      899.35    415.32 o
  -9   1  14   119937.18   134780.86    611.11 o
  -7   1  14    56332.29    60243.93   5372.97 o
  -5   1  14    70201.27    81188.66   1910.87 o
  -3   1  14    57087.63    66168.20    569.23 o
  -1   1  14     2651.33     3893.33    767.69 o
   1   1  14    11536.21    14547.97    455.30 o
   3   1  14    17555.36    19518.21    641.64 o
   5   1  14    60370.02    73197.59    716.29 o
   7   1  14    43295.57    49612.51   1688.93 o
   9   1  14   123221.80   130727.62    753.61 o
  11   1  14     1153.64     1741.76    501.00 o
  13   1  14    40826.01    37124.67    482.17 o
  15   1  14     3814.88     3361.43    511.63 o
  17   1  14     1375.89     2325.70    448.63 o
  19   1  14     3857.87     4275.82    479.71 o
 -28   2  14    25201.06    21702.25    774.62 o
 -26   2  14    31653.88    27852.66    757.39 o
 -24   2  14    56934.83    62997.46   2957.67 o
 -22   2  14      986.65     1079.21    363.31 o
 -20   2  14     2890.10     3254.89    906.19 o
 -18   2  14    21835.84    23196.78    846.22 o
 -16   2  14    23387.16    26572.46    418.51 o
 -14   2  14    19529.07    22145.11    372.46 o
 -12   2  14   130676.77   147152.78   3123.63 o
 -10   2  14       99.32     -348.65    348.65 o
  -8   2  14    23871.67    26973.12   3023.13 o
  -6   2  14    33362.34    37857.01    504.71 o
  -4   2  14    18891.16    19950.03    561.44 o
  -2   2  14    27731.49    29693.48    513.11 o
   0   2  14   122186.61   148718.06   4402.60 o
   2   2  14     4179.48     4600.28    314.24 o
   4   2  14   108603.11   128555.05    828.08 o
   6   2  14    32628.17    37036.36    468.95 o
   8   2  14      718.61     1305.04    417.68 o
  10   2  14     3210.70     2996.08    355.20 o
  12   2  14    33805.52    30710.76   1469.19 o
  14   2  14    24216.56    22271.96    990.09 o
  16   2  14    42579.43    37593.66    682.31 o
  18   2  14    38360.66    34841.49    807.37 o
 -29   3  14     3720.10     3348.25    544.85 o
 -27   3  14   104154.73    91389.38  10523.97 o
 -25   3  14     5073.91     5996.66   1565.90 o
 -23   3  14    71271.24    69436.30   4881.25 o
 -21   3  14    11665.34    12429.78    790.12 o
 -19   3  14    47476.62    49076.79   3268.06 o
 -17   3  14     8630.79     8989.03    986.40 o
 -15   3  14   168723.31   191052.42   7396.86 o
 -13   3  14    44682.46    48614.31   1570.02 o
 -11   3  14   170322.92   195663.94    736.78 o
  -9   3  14    15686.22    16918.93   1299.63 o
  -7   3  14    22108.35    26641.03    940.94 o
  -5   3  14     1445.86     1047.68    659.22 o
  -3   3  14    59605.85    65526.27   2375.94 o
  -1   3  14   141775.55   159845.34   1784.29 o
   1   3  14    66894.70    78619.71   1236.41 o
   3   3  14   140418.92   167806.89    918.39 o
   5   3  14    52307.74    59119.87    532.69 o
   7   3  14    19563.47    22522.70    492.20 o
   9   3  14     1222.76      552.82    412.65 o
  11   3  14    37764.46    36165.07   5298.03 o
  13   3  14       57.74      545.15    455.88 o
  15   3  14   144339.80   138877.78   5944.85 o
  17   3  14       30.69      529.09    554.46 o
  19   3  14    69768.87    66258.38   1766.27 o
 -28   4  14    22931.25    17919.55   1809.17 o
 -26   4  14    62302.84    53035.77   4969.99 o
 -24   4  14    19676.81    20442.29   1886.44 o
 -22   4  14     8701.01     9204.10    381.02 o
 -20   4  14       55.92      828.65    467.08 o
 -18   4  14     4256.44     4629.50   1376.78 o
 -16   4  14    86180.17    94239.45   3853.02 o
 -14   4  14    10196.35    10653.86   1702.74 o
 -12   4  14    90180.68    97644.61    890.07 o
 -10   4  14    21885.73    23889.76    474.43 o
  -8   4  14    61963.52    67374.16    933.31 o
  -6   4  14      942.84     1046.48    909.66 o
  -4   4  14    24350.43    28029.72    532.98 o
  -2   4  14       17.42     -111.72    340.35 o
   0   4  14   134848.61   155490.16   3853.46 o
   2   4  14     5431.38     7601.74    676.05 o
   4   4  14    76180.70    89970.41   1019.67 o
   6   4  14     2947.81     4266.34    381.33 o
   8   4  14    13582.90    14423.25   2162.71 o
  10   4  14      763.01     1032.64    420.81 o
  12   4  14    31977.15    28454.64   2134.22 o
  14   4  14    26745.53    25030.77    489.81 o
  16   4  14    31202.29    29235.78   1240.35 o
  18   4  14    34248.63    34064.64    663.17 o
 -27   5  14     7381.06     7522.74   1428.93 o
 -25   5  14     4592.08     5072.71    463.82 o
 -23   5  14     4510.49     4762.88    793.67 o
 -21   5  14    33347.68    30353.35   4399.56 o
 -19   5  14      628.61     1757.40    531.73 o
 -17   5  14     2343.16     2780.53    349.17 o
 -15   5  14    12535.22    14072.01   1701.37 o
 -13   5  14     1594.66     2419.50    849.42 o
 -11   5  14     1099.62     1857.28    335.43 o
  -9   5  14    18724.42    19924.01    643.57 o
  -7   5  14     2804.25     4493.47    421.12 o
  -5   5  14    20481.01    23445.55    956.67 o
  -3   5  14    68617.24    78960.39   2149.66 o
  -1   5  14     6898.66     7964.82    425.69 o
   1   5  14     6492.31     7196.04    456.57 o
   3   5  14     4594.93     6027.56    362.50 o
   5   5  14     5930.47     7401.08    323.25 o
   7   5  14    13766.40    15748.82    537.27 o
   9   5  14    19047.18    19855.27   1641.31 o
  11   5  14      329.86      535.55    341.50 o
  13   5  14    13292.99    13656.53    473.12 o
  15   5  14     6357.06     7014.47    405.82 o
  17   5  14     2960.45     3980.50    489.87 o
 -26   6  14    14705.67    12716.29   1930.73 o
 -24   6  14     3528.04     2536.77    378.70 o
 -22   6  14    55161.29    53006.58   7411.61 o
 -20   6  14    24928.45    24331.54   2406.99 o
 -18   6  14    45330.42    43541.66   2377.64 o
 -16   6  14    30551.18    31736.11   1959.18 o
 -14   6  14     4528.22     5633.63    420.17 o
 -12   6  14     5752.92     6406.04    354.01 o
 -10   6  14    25206.22    29470.57    418.21 o
  -8   6  14     2323.73     2475.75    345.72 o
  -6   6  14   116741.32   127211.20   4183.26 o
  -4   6  14     1641.12     3379.27   1142.41 o
  -2   6  14    64574.37    74801.31   2926.84 o
   0   6  14    13803.04    16060.09    391.07 o
   2   6  14     1663.35     1783.50    322.43 o
   4   6  14    37502.74    43732.28   1821.63 o
   6   6  14    48355.26    52486.89   2447.22 o
   8   6  14    21951.15    22807.17   1765.35 o
  10   6  14    91359.37    95783.25   6405.59 o
  12   6  14     6141.65     6741.35    603.12 o
  14   6  14    41549.04    35788.00    616.01 o
  16   6  14      714.26      584.66    658.51 o
 -25   7  14    24665.24    23548.02   3192.65 o
 -23   7  14    11400.72    10718.76   1566.46 o
 -21   7  14    43444.48    34747.33   8406.74 o
 -19   7  14      979.29     1313.37    595.15 o
 -17   7  14    64203.73    64540.48   5971.96 o
 -15   7  14    16951.49    17996.48    716.86 o
 -13   7  14     5362.18     5684.16    799.34 o
 -11   7  14    44605.17    42726.04   7636.64 o
  -9   7  14    24092.90    26310.96   3781.05 o
  -7   7  14    48277.79    53398.80   7133.24 o
  -5   7  14    86590.40    92273.08   9167.66 o
  -3   7  14     3527.68     4432.78    475.92 o
  -1   7  14    63762.91    71766.15   3923.22 o
   1   7  14     7894.69     8420.88    859.12 o
   3   7  14     8235.71     9262.79    436.13 o
   5   7  14    77947.69    80021.25   5047.55 o
   7   7  14      266.20      605.36    363.21 o
   9   7  14    75104.91    78623.07    739.25 o
  11   7  14    23035.94    21485.08    538.15 o
  13   7  14    17305.31    17794.69    688.21 o
  15   7  14    17321.89    17968.99    705.44 o
 -24   8  14     1123.19      669.78    537.91 o
 -22   8  14      968.67      919.86    484.02 o
 -20   8  14     2007.41     1543.14    320.57 o
 -18   8  14     5199.30     4519.49    371.32 o
 -16   8  14    15176.03    16223.15   1614.06 o
 -14   8  14     2125.63     2919.72    835.92 o
 -12   8  14      923.14     2266.07    931.80 o
 -10   8  14     4643.76     4566.39   1445.19 o
  -8   8  14    19200.41    17332.62   2964.53 o
  -6   8  14     7595.75     7590.59    355.12 o
  -4   8  14      359.75     1237.52    398.72 o
  -2   8  14    13406.89    12378.01    869.78 o
   0   8  14     1697.98     1829.30    350.95 o
   2   8  14      952.86     1441.07    399.98 o
   4   8  14      335.12       63.81    618.55 o
   6   8  14     4379.61     4606.87    435.93 o
   8   8  14     1568.74     3587.15    449.32 o
  10   8  14      839.11     2120.82    444.35 o
  12   8  14     2641.91     1734.70    454.30 o
  14   8  14      961.89      484.98    455.43 o
 -23   9  14     2789.67     2203.94    387.29 o
 -21   9  14    20701.43    17112.80   1726.82 o
 -19   9  14     1436.08     1961.89    367.00 o
 -17   9  14    16610.71    16289.34   1777.87 o
 -15   9  14    11860.25    11443.89   2401.11 o
 -13   9  14       90.25      991.81   1128.62 o
 -11   9  14     1605.46     1949.97    409.93 o
  -9   9  14    15325.03    15142.27   2978.23 o
  -7   9  14    14018.29    13240.12   2797.11 o
  -5   9  14    38878.40    40346.19   8796.53 o
  -3   9  14     5959.96     5622.96    912.71 o
  -1   9  14     7464.04     6955.13    665.95 o
   1   9  14    12927.79    13832.05   1831.76 o
   3   9  14     4224.71     5098.11    483.95 o
   5   9  14    16771.09    18115.65    667.25 o
   7   9  14      327.52      452.94    620.33 o
   9   9  14    25261.65    24895.91    553.08 o
  11   9  14    12694.88    12240.02    521.40 o
  13   9  14    23631.43    24609.33    726.93 o
 -20  10  14    17662.09    15632.83   1578.70 o
 -18  10  14    21956.50    21018.29   3056.19 o
 -16  10  14    37557.71    30426.62   4044.26 o
 -14  10  14      580.92       22.62    365.47 o
 -12  10  14    11850.94    12585.67   2363.49 o
 -10  10  14    30111.67    28901.55   5954.83 o
  -8  10  14     1017.42     1086.36    353.16 o
  -6  10  14   121736.90   117953.18  22101.21 o
  -4  10  14      498.80     1065.50    356.32 o
  -2  10  14    47167.84    45306.48   4706.82 o
   0  10  14     6294.84     7065.37   1136.64 o
   2  10  14     1201.12      723.80    472.68 o
   4  10  14    12664.91    15083.24    670.59 o
   6  10  14    17644.38    16875.59    539.00 o
   8  10  14     9864.12    12723.94    671.56 o
  10  10  14    54699.13    49560.61    682.53 o
 -17  11  14    11691.80     9884.22   1730.73 o
 -15  11  14       29.68       30.76    362.96 o
 -13  11  14       59.43      815.81    360.00 o
 -11  11  14      287.38      215.33    441.75 o
  -9  11  14    39725.98    35337.35   7058.35 o
  -7  11  14    17243.24    16837.56   2221.34 o
  -5  11  14    30073.65    29530.22   7406.56 o
  -3  11  14     6904.99     8213.83   1783.06 o
  -1  11  14     7416.04     7305.11    992.16 o
   1  11  14      146.33     1113.86    651.09 o
   3  11  14     2237.96     1435.46    642.63 o
   5  11  14    21700.69    19391.83    538.01 o
   7  11  14     4224.26     5019.10    674.80 o
   9  11  14    16161.53    16402.50    701.63 o
 -14  12  14    10421.62     8708.16   1041.89 o
 -12  12  14    31406.38    29167.05   6515.89 o
 -10  12  14     2040.94     2036.25    890.67 o
  -8  12  14    20541.78    16531.06   2322.03 o
  -6  12  14     1090.11      358.20    379.34 o
  -4  12  14     1780.08     1799.91    505.47 o
  -2  12  14      497.49      779.63    483.76 o
   0  12  14    53427.38    59766.24    838.55 o
   2  12  14      195.95      141.54    467.70 o
   4  12  14    23932.53    23401.07    577.62 o
  -9  13  14     6104.89     6080.95   1691.66 o
  -7  13  14     3491.38     3243.12    861.89 o
  -5  13  14    13432.63    12274.86   1645.66 o
  -3  13  14    15748.20    14632.06   2105.22 o
  -1  13  14    32254.73    33200.33    800.54 o
 -27   1  15    15213.25    12250.86   1673.16 o
 -25   1  15    23956.05    20351.85    756.65 o
 -23   1  15     6053.01     5792.39    451.55 o
 -21   1  15    41140.75    41040.43    723.78 o
 -19   1  15    40015.52    39558.99   2870.96 o
 -17   1  15     4614.06     4855.96    657.63 o
 -15   1  15    38781.33    39460.19   2304.46 o
 -13   1  15      114.74      985.28    415.51 o
 -11   1  15    31088.01    35244.97    447.85 o
  -9   1  15    21240.11    23659.49    848.10 o
  -7   1  15     2932.50     4186.98    415.78 o
  -5   1  15    30312.97    30529.70   1183.70 o
  -3   1  15    28169.70    33596.77    703.85 o
  -1   1  15    15841.76    17960.29    472.72 o
   1   1  15    46733.91    55570.27    752.61 o
   3   1  15     1157.79     1314.29    551.47 o
   5   1  15    10460.58    12178.06    474.53 o
   7   1  15    38860.97    44191.59    563.65 o
   9   1  15       51.38      312.89    419.08 o
  11   1  15    24848.56    24457.74   1668.01 o
  13   1  15     9125.64     8414.34    547.69 o
  15   1  15    36087.42    31892.45   1252.80 o
  17   1  15    10033.63     8947.67    781.84 o
 -28   2  15       18.74      734.77    477.54 o
 -26   2  15    20269.82    17864.31   1474.33 o
 -24   2  15    13625.39    11990.82   1152.07 o
 -22   2  15      510.26      297.49   1000.06 o
 -20   2  15    93718.58    94989.95   4499.03 o
 -18   2  15    21989.72    21740.78    945.50 o
 -16   2  15    64113.08    67915.02   1820.49 o
 -14   2  15    75966.04    81358.30   1147.20 o
 -12   2  15    33000.38    34566.22   1556.67 o
 -10   2  15    45206.87    47000.27   2361.69 o
  -8   2  15     9899.44    10951.15    945.95 o
  -6   2  15     2647.97     2737.62    620.60 o
  -4   2  15    88304.24    94741.05   2695.99 o
  -2   2  15        7.43      159.35    348.80 o
   0   2  15   102455.35   122336.59   1946.33 o
   2   2  15      943.53     1425.94    363.74 o
   4   2  15     1143.51     1832.83    579.16 o
   6   2  15     6135.57     7926.96    455.47 o
   8   2  15    16433.79    15656.96    587.11 o
  10   2  15    10753.19    12263.49   1513.46 o
  12   2  15    59611.66    51141.61   3791.01 o
  14   2  15     2294.53     2646.38    397.34 o
  16   2  15    41253.36    37115.77   2072.23 o
 -27   3  15    10650.31     6972.06    496.62 o
 -25   3  15     2538.13     3810.54   2007.99 o
 -23   3  15     5104.25     4873.96    926.73 o
 -21   3  15      553.29      -32.68   1071.45 o
 -19   3  15    28182.35    28510.40   2462.49 o
 -17   3  15     1611.22     1394.89    747.23 o
 -15   3  15    45553.83    45333.64   5283.95 o
 -13   3  15      310.90     1293.10    554.48 o
 -11   3  15     3088.22     4325.56    436.77 o
  -9   3  15     9902.49    10052.76    376.73 o
  -7   3  15     8120.70     9005.84    584.67 o
  -5   3  15     4793.44     5932.13    672.14 o
  -3   3  15    39284.48    43239.99    704.54 o
  -1   3  15    12430.37    15422.82    381.87 o
   1   3  15     2369.21     3516.07    301.90 o
   3   3  15     7727.21     9265.91    333.69 o
   5   3  15     4819.66     5085.12    377.79 o
   7   3  15     1434.73     2151.15    351.18 o
   9   3  15     7617.82     6890.39    478.00 o
  11   3  15    11228.87    10437.44    643.37 o
  13   3  15    23233.90    18993.97    478.07 o
  15   3  15    22367.77    20349.56    783.62 o
  17   3  15      238.72     1462.13    513.30 o
 -26   4  15    12720.55    11606.18    495.60 o
 -24   4  15    50166.35    42872.93   3294.91 o
 -22   4  15    36701.95    34851.20   4511.47 o
 -20   4  15    16631.04    16841.02    482.81 o
 -18   4  15     8108.08     9030.53    384.65 o
 -16   4  15     2306.39     2967.06    542.93 o
 -14   4  15    15906.13    16511.55    382.63 o
 -12   4  15      925.43     2000.17    496.72 o
 -10   4  15   115847.09   123456.88    679.34 o
  -8   4  15    10669.45    10107.06    489.96 o
  -6   4  15   123710.27   132174.00   2096.34 o
  -4   4  15     8110.98     8653.35   1085.57 o
  -2   4  15    10048.54    11533.30    391.23 o
   0   4  15     3266.21     3546.49    349.88 o
   2   4  15    31297.30    34128.41    442.06 o
   4   4  15     2498.08     3142.53    376.94 o
   6   4  15    52792.28    54446.31    898.14 o
   8   4  15     7916.47     8549.07    350.77 o
  10   4  15    13883.42    13221.71   1901.77 o
  12   4  15     5180.87     5164.38    459.64 o
  14   4  15     2442.90     2492.59    393.25 o
  16   4  15     5922.37     4735.35    529.71 o
 -25   5  15    95754.40    78839.29   7727.47 o
 -23   5  15     1692.30     1905.17    456.05 o
 -21   5  15   136847.00   131270.14  15103.11 o
 -19   5  15      166.66      332.27   1178.48 o
 -17   5  15     2055.96     1813.80    441.96 o
 -15   5  15    10422.03    10228.43    366.74 o
 -13   5  15    58661.22    64167.75   1161.42 o
 -11   5  15    36380.77    35639.21    570.18 o
  -9   5  15   156933.02   167896.98   4714.79 o
  -7   5  15    43699.70    45980.71   2587.73 o
  -5   5  15    54677.96    56918.50    509.63 o
  -3   5  15     7283.02     7533.00    531.27 o
  -1   5  15     4883.99     5634.54    308.58 o
   1   5  15    51809.25    55265.24    460.63 o
   3   5  15    37330.70    40381.72   1690.94 o
   5   5  15   100124.69   103092.54   2895.88 o
   7   5  15    36288.57    38432.46   2263.75 o
   9   5  15    66020.46    63031.29   4845.77 o
  11   5  15     1768.78     1966.06    418.88 o
  13   5  15      336.05     1121.53    357.08 o
  15   5  15       82.33      438.66    476.86 o
 -24   6  15    35477.08    29262.13   3954.36 o
 -22   6  15    49040.48    46580.00   8009.61 o
 -20   6  15     3097.94     3299.78    744.90 o
 -18   6  15    39674.71    35791.94   7321.92 o
 -16   6  15     7327.17     6359.04   1141.11 o
 -14   6  15    19815.23    18213.38    640.36 o
 -12   6  15    27875.23    24649.95    423.10 o
 -10   6  15    49537.30    51553.96   2397.89 o
  -8   6  15      565.37     4216.00   1962.60 o
  -6   6  15   101839.16   107073.45   6717.73 o
  -4   6  15     6507.69     6776.06    320.50 o
  -2   6  15       13.23      875.36    367.48 o
   0   6  15     9815.29     9516.31    375.39 o
   2   6  15    73996.48    78366.07   2840.00 o
   4   6  15     2242.67     2896.09    317.97 o
   6   6  15   107601.60   109596.13   5432.79 o
   8   6  15    29529.37    27622.16   2360.09 o
  10   6  15    20220.82    19856.69   1400.95 o
  12   6  15     8249.36     8409.53    498.95 o
  14   6  15    11284.60     9896.15    695.07 o
 -23   7  15      173.90     -378.62    378.62 o
 -21   7  15     2992.11     3806.65   1047.14 o
 -19   7  15    68462.58    62364.68   4784.31 o
 -17   7  15     5601.81     4640.30    495.36 o
 -15   7  15    66854.05    66001.90   3711.36 o
 -13   7  15    56940.35    48811.41   7588.71 o
 -11   7  15     3363.16     4393.93    716.62 o
  -9   7  15    12840.06    12438.97   1951.59 o
  -7   7  15    29343.46    29432.37   1886.04 o
  -5   7  15     4820.06     4928.55    442.42 o
  -3   7  15    67910.33    70159.71   2535.30 o
  -1   7  15    51835.82    55836.91   3356.92 o
   1   7  15     9629.53    10867.85   1217.34 o
   3   7  15    30270.20    32644.00   2831.16 o
   5   7  15    12028.15    12114.02   1470.61 o
   7   7  15     2786.13     2989.78    469.38 o
   9   7  15    37190.22    37557.86    772.72 o
  11   7  15    67898.45    75289.72    879.69 o
  13   7  15      443.06     1464.68    649.88 o
 -22   8  15     5164.65     4280.27    670.12 o
 -20   8  15    46931.84    43097.70   3690.34 o
 -18   8  15    56686.51    46143.87   4774.11 o
 -16   8  15   156896.84   147128.55  14832.78 o
 -14   8  15    41462.73    35713.90   6346.64 o
 -12   8  15    74812.95    64316.95   8785.15 o
 -10   8  15     2642.91     1873.62    943.70 o
  -8   8  15     4638.14     5214.47    551.71 o
  -6   8  15      152.32     1159.50    346.13 o
  -4   8  15   131913.91   133303.19  25558.92 o
  -2   8  15     1539.98     1685.85    361.14 o
   0   8  15   174850.36   180097.44  14915.97 o
   2   8  15     5879.32     5976.94    852.54 o
   4   8  15    10406.89    10733.54   1667.80 o
   6   8  15     4229.09     4583.29    639.10 o
   8   8  15    47417.28    49479.54    797.16 o
  10   8  15    15858.14    16334.70    700.39 o
  12   8  15   105978.20    92184.62   1010.44 o
 -21   9  15      133.98      425.85    651.08 o
 -19   9  15    75954.37    62168.50   6729.05 o
 -17   9  15     1921.71     1827.79    296.50 o
 -15   9  15   153601.14   128392.36  21501.05 o
 -13   9  15    12944.65    10393.88   3406.66 o
 -11   9  15    10243.43    10097.36   2106.06 o
  -9   9  15     1432.08     2067.24   1347.31 o
  -7   9  15    13035.45    10623.74   1928.70 o
  -5   9  15    38330.07    36152.00   6928.08 o
  -3   9  15    57511.82    55280.97   5448.64 o
  -1   9  15    53722.53    55928.03   8892.82 o
   1   9  15    22294.10    21655.10   1897.29 o
   3   9  15    45092.88    47535.80    778.44 o
   5   9  15     4073.70     4359.06    472.85 o
   7   9  15     3387.50     3475.86    641.49 o
   9   9  15    13159.83    13739.39    705.09 o
 -18  10  15     9305.98     7407.89    859.79 o
 -16  10  15    13350.52    11548.59   1865.72 o
 -14  10  15      651.69      541.00    398.80 o
 -12  10  15    46661.77    41527.75  10106.65 o
 -10  10  15    76613.78    64671.23  13853.07 o
  -8  10  15       52.75      683.56    361.94 o
  -6  10  15    28837.66    28247.84   7031.63 o
  -4  10  15    20228.04    18490.77   4849.57 o
  -2  10  15     1264.59     1918.16    564.69 o
   0  10  15    35947.73    31017.71   3746.67 o
   2  10  15    30540.74    34824.68    763.42 o
   4  10  15      849.47      905.93    449.27 o
   6  10  15    29344.17    29622.30    758.31 o
 -15  11  15    14631.10    10586.08   2169.24 o
 -13  11  15    49646.84    40765.70   7672.32 o
 -11  11  15    12642.61    12712.28   4566.85 o
  -9  11  15    89776.27    75652.26  14521.82 o
  -7  11  15    36985.94    32891.91   7489.08 o
  -5  11  15    24436.55    24360.18   5777.52 o
  -3  11  15     2731.91     2579.21    440.15 o
  -1  11  15     7650.83     6794.56    867.46 o
   1  11  15    11135.74    14517.58    719.72 o
   3  11  15    26363.90    24297.86    593.84 o
  -8  12  15    17233.34    14713.62   3032.56 o
  -6  12  15    47591.36    45699.33  10792.75 o
  -4  12  15      466.60      787.71    441.70 o
  -2  12  15     1175.06      772.87    540.56 o
 -26   0  16    38401.21    31347.50    623.09 o
 -24   0  16    93237.52    81199.88    796.46 o
 -22   0  16     9328.88     9703.35    651.82 o
 -20   0  16       73.39      -73.85    636.31 o
 -18   0  16     9849.55    10421.69    644.50 o
 -16   0  16   102847.87   104140.51    925.41 o
 -14   0  16   186665.31   198442.13   1129.75 o
 -12   0  16   108469.41   115968.92    955.17 o
 -10   0  16   203824.73   224499.88   1191.05 o
  -8   0  16    14554.11    13230.92    336.99 o
  -6   0  16     2736.49     3118.23    439.55 o
  -4   0  16       75.38      484.93    592.00 o
  -2   0  16    79524.25    85490.67    895.70 o
   0   0  16     7148.61     8974.76    649.24 o
   2   0  16   515791.47   568677.00   1850.89 o
   4   0  16    10298.85    11481.28    698.79 o
   6   0  16   124722.49   137760.56   1136.62 o
   8   0  16     9066.51     9110.68    669.07 o
  10   0  16     4968.02     4774.60    649.01 o
  12   0  16     7611.79     7353.18    682.47 o
  14   0  16    73400.00    54990.21    970.77 o
 -25   1  16    56922.86    45937.60   2446.49 o
 -23   1  16     2218.34     2019.05    470.08 o
 -21   1  16     6352.65     4381.30    479.79 o
 -19   1  16    13989.73    13449.12    578.25 o
 -17   1  16    61643.73    60581.87   2561.68 o
 -15   1  16       81.73      100.68    609.85 o
 -13   1  16   207709.39   216384.64   1328.27 o
 -11   1  16    42412.04    43732.20    912.25 o
  -9   1  16    82353.05    77191.15   2575.28 o
  -7   1  16    10315.77    10681.75    297.44 o
  -5   1  16      730.08     1166.45    444.86 o
  -3   1  16     2529.94     3449.18    382.91 o
  -1   1  16    48920.15    51272.22   1421.01 o
   1   1  16    60571.95    64161.86    609.66 o
   3   1  16    85317.80    99794.91    684.24 o
   5   1  16   141724.55   158944.83   3151.87 o
   7   1  16       10.25      850.86    901.53 o
   9   1  16     2812.10     3239.84    450.09 o
  11   1  16    16901.20    14364.45    501.44 o
  13   1  16    28129.31    22955.04    557.09 o
 -24   2  16     1155.08     1266.35   1411.26 o
 -22   2  16    53715.64    46471.72    573.27 o
 -20   2  16    24843.12    24773.45   2286.43 o
 -18   2  16    19070.11    21024.08   2160.30 o
 -16   2  16    49798.09    48543.63   1171.80 o
 -14   2  16     6915.89     8354.45    862.94 o
 -12   2  16     4259.73     4454.87    379.76 o
 -10   2  16    52849.88    54992.44    456.46 o
  -8   2  16    57955.50    56843.38   2143.43 o
  -6   2  16    23370.57    23097.79    655.77 o
  -4   2  16    78498.26    77799.94   1851.25 o
  -2   2  16     8147.81     7944.19    370.81 o
   0   2  16    24997.54    25750.32    483.33 o
   2   2  16    50550.32    53707.13    957.73 o
   4   2  16    19468.17    23235.52    509.84 o
   6   2  16     3597.32     3600.83    733.87 o
   8   2  16    61052.18    57441.98   1745.55 o
  10   2  16    18537.59    16644.48   1138.58 o
  12   2  16    25329.44    22245.12   1803.00 o
  14   2  16    32778.27    26997.33    853.12 o
 -25   3  16      202.58     -314.21    724.94 o
 -23   3  16   102128.38    81963.05  11043.21 o
 -21   3  16    15649.97    15455.74   1595.05 o
 -19   3  16   188505.14   180753.69   6992.77 o
 -17   3  16    12874.49    12098.91    474.79 o
 -15   3  16    26297.47    25125.52    701.46 o
 -13   3  16    10576.87    11106.43    688.03 o
 -11   3  16     8917.45     9681.62    322.45 o
  -9   3  16    23526.26    23756.99   1655.04 o
  -7   3  16   199790.64   203290.36  11181.40 o
  -5   3  16    77602.46    78044.16   3033.74 o
  -3   3  16    90148.72    97660.58   1318.81 o
  -1   3  16    61619.85    62553.21    461.08 o
   1   3  16     7493.33     8155.39    400.80 o
   3   3  16     4996.57     5229.06    339.88 o
   5   3  16    13058.82    13626.49    357.99 o
   7   3  16    48375.03    47658.27   2436.88 o
   9   3  16    31140.78    29859.91   2651.37 o
  11   3  16    80285.90    70248.54  10211.02 o
  13   3  16     1366.80     1673.07    456.67 o
 -24   4  16    16511.39    12083.54   1447.73 o
 -22   4  16    70324.72    58388.09   6067.99 o
 -20   4  16    45741.30    47568.34   3487.75 o
 -18   4  16    46429.80    46178.97   3573.84 o
 -16   4  16    15626.57    15720.89    531.51 o
 -14   4  16    10328.27    10644.80    397.26 o
 -12   4  16     6693.83     6059.49    285.48 o
 -10   4  16     5850.77     5434.22    367.88 o
  -8   4  16    85004.11    82253.55   2492.35 o
  -6   4  16    27516.11    26587.41   1194.77 o
  -4   4  16   202367.80   215579.28   9588.51 o
  -2   4  16      119.71      832.87    357.44 o
   0   4  16     9213.95    10378.97   1097.81 o
   2   4  16       11.58       19.94    305.98 o
   4   4  16    11709.43    13264.19   1240.58 o
   6   4  16     1488.50     1551.00    320.22 o
   8   4  16    72634.98    70198.62   5242.26 o
  10   4  16     5552.50     5247.44    388.56 o
  12   4  16    53457.44    42354.24   1472.69 o
 -23   5  16     1210.60     1012.01    718.25 o
 -21   5  16      898.86     2154.79    457.87 o
 -19   5  16    15990.63    14402.76   1958.90 o
 -17   5  16    17241.81    16158.54   1501.76 o
 -15   5  16      907.42      166.84    358.07 o
 -13   5  16    14688.55    15267.45    688.09 o
 -11   5  16     4773.73     5005.09    876.23 o
  -9   5  16    29689.52    28985.86   1689.60 o
  -7   5  16    27102.06    28595.96    648.45 o
  -5   5  16     4049.64     4352.97    375.85 o
  -3   5  16     9635.07    10219.35    597.83 o
  -1   5  16    10360.89    10825.52    380.79 o
   1   5  16    22324.63    23258.55   1444.58 o
   3   5  16      884.13     1797.53    410.99 o
   5   5  16    12620.43    12478.40    436.32 o
   7   5  16     2781.06     2334.72    388.48 o
   9   5  16     7859.27     7572.88    758.78 o
  11   5  16    19474.82    15880.63   1504.50 o
 -22   6  16       30.40      585.00   1056.00 o
 -20   6  16      689.68     1084.10    999.46 o
 -18   6  16    17394.74    15051.78   1209.56 o
 -16   6  16    10199.60     9230.61    490.71 o
 -14   6  16    54866.78    49376.05   1200.55 o
 -12   6  16    31830.86    29835.65   1169.01 o
 -10   6  16    29093.72    25485.32   4463.34 o
  -8   6  16    17006.99    17675.39   1551.70 o
  -6   6  16     1600.43     3219.67   1303.03 o
  -4   6  16     3675.17     4059.22    365.94 o
  -2   6  16    39110.54    39746.41    852.99 o
   0   6  16     2083.33     2915.84    415.67 o
   2   6  16    83863.75    87489.71   4516.77 o
   4   6  16      706.00     1139.52    332.19 o
   6   6  16    30164.75    28043.43   1899.77 o
   8   6  16      526.64      756.54    352.77 o
  10   6  16       12.94      904.01    458.51 o
 -21   7  16      553.64      892.08    379.35 o
 -19   7  16    16738.44    15268.09   1829.60 o
 -17   7  16    10604.19     8554.51    818.64 o
 -15   7  16     5414.15     5313.23    606.95 o
 -13   7  16    56065.55    50580.41   3636.81 o
 -11   7  16        3.32      489.76    356.97 o
  -9   7  16    42991.86    40809.92   4908.94 o
  -7   7  16    17274.31    16631.94   2269.57 o
  -5   7  16     4759.13     4978.06    370.17 o
  -3   7  16    32645.24    32074.03    948.13 o
  -1   7  16    12993.63    13417.60    889.15 o
   1   7  16    27253.40    26305.40   2108.23 o
   3   7  16    28540.00    25989.61   1139.85 o
   5   7  16    14515.06    12483.41    852.90 o
   7   7  16    15597.77    13580.41   1392.59 o
   9   7  16     3710.41     3363.92    476.51 o
 -20   8  16      583.49      630.19    450.49 o
 -18   8  16       67.25     -332.40    332.40 o
 -16   8  16      513.53      653.48    258.93 o
 -14   8  16     2713.19     2906.73    485.08 o
 -12   8  16     2071.46     2688.34    747.88 o
 -10   8  16     7099.33     6293.46    807.47 o
  -8   8  16     1667.65     1824.80    352.34 o
  -6   8  16      716.67     1251.77    389.57 o
  -4   8  16     3858.96     4339.39    555.82 o
  -2   8  16      370.55     1094.14    533.20 o
   0   8  16     2458.36     1810.76    382.98 o
   2   8  16     1672.43     1568.08    423.17 o
   4   8  16      265.10      793.74    469.33 o
   6   8  16      177.86      392.62    467.70 o
   8   8  16      503.34      681.88    478.79 o
 -17   9  16    29404.57    21800.06   3515.58 o
 -15   9  16    15792.10    14187.31   3887.87 o
 -13   9  16    38665.37    30179.01   4108.76 o
 -11   9  16      453.66      144.70    446.23 o
  -9   9  16    24828.39    21396.40   3644.17 o
  -7   9  16     9598.46     8734.74    940.79 o
  -5   9  16    14495.61    12900.56   1918.66 o
  -3   9  16    29327.71    26134.36   4567.46 o
  -1   9  16     1583.97     1062.06    433.73 o
   1   9  16    28130.25    25185.39   4209.60 o
   3   9  16     3972.13     4788.70    471.61 o
   5   9  16     4717.89     5429.45    679.76 o
 -14  10  16    68368.13    55334.18  11496.43 o
 -12  10  16    28462.94    20063.04   2942.75 o
 -10  10  16    15053.85    14031.12   4561.35 o
  -8  10  16    52201.02    41230.42   8558.00 o
  -6  10  16      268.25     1420.60    851.72 o
  -4  10  16    26223.71    21750.46   3705.68 o
  -2  10  16    50192.09    47159.43   7262.95 o
   0  10  16     3838.49     3557.24    468.12 o
   2  10  16    53722.17    48929.64    705.95 o
  -7  11  16     1049.77     1453.74    696.08 o
  -5  11  16      611.57      193.31    411.47 o
 -23   1  17    53459.40    41063.22    521.33 o
 -21   1  17     4911.27     5417.53    485.82 o
 -19   1  17     4892.76     4284.26    765.38 o
 -17   1  17    14995.02    14169.46    413.66 o
 -15   1  17      577.16     1151.81    357.67 o
 -13   1  17     8201.30     8906.39   1078.66 o
 -11   1  17    36150.50    36497.39   1067.89 o
  -9   1  17     4374.34     5248.74    326.70 o
  -7   1  17    56702.12    53387.89   2012.08 o
  -5   1  17     5279.61     5694.29    366.16 o
  -3   1  17    21034.44    21459.18    497.77 o
  -1   1  17    20384.55    22074.46    627.79 o
   1   1  17       34.06      215.41    372.95 o
   3   1  17    58111.05    55236.05    900.69 o
   5   1  17    17399.00    16463.67    516.63 o
   7   1  17    15454.21    14478.95   1091.90 o
   9   1  17    20755.52    15984.61    983.98 o
  11   1  17     3172.10     2475.36    478.82 o
 -22   2  17    45648.80    40395.48   1632.76 o
 -20   2  17     1648.79     2051.66    375.07 o
 -18   2  17    18034.42    17215.55    501.01 o
 -16   2  17    13231.79    12709.19   1652.56 o
 -14   2  17      344.01      702.75    384.01 o
 -12   2  17    55117.13    52085.14   4093.65 o
 -10   2  17    32707.28    31015.80   1583.94 o
  -8   2  17    85540.89    86956.27   2616.66 o
  -6   2  17    27111.26    24168.08   1273.01 o
  -4   2  17    13866.38    14032.59    555.92 o
  -2   2  17    13816.83    13919.97    466.74 o
   0   2  17    19677.27    19560.70   1047.63 o
   2   2  17     2652.80     2757.25    370.92 o
   4   2  17    86046.35    85676.19   2501.51 o
   6   2  17     2029.58     2217.16    375.48 o
   8   2  17    36386.87    31259.69    516.14 o
  10   2  17     2259.28     1448.12    579.23 o
 -23   3  17    25397.59    19797.62    462.66 o
 -21   3  17     5027.71     3580.77    570.80 o
 -19   3  17     9852.11     8312.55   1021.52 o
 -17   3  17      115.87      483.99    371.79 o
 -15   3  17     1367.09     1564.88    312.56 o
 -13   3  17      115.53      112.14    356.38 o
 -11   3  17    25446.94    21942.12    372.62 o
  -9   3  17    11579.96    12072.25    550.20 o
  -7   3  17    19343.43    17731.72   1148.92 o
  -5   3  17    23668.21    23422.71   1500.20 o
  -3   3  17     2439.71     2802.92    369.74 o
  -1   3  17     4809.66     5228.69    300.47 o
   1   3  17    13381.25    12853.26    332.20 o
   3   3  17     3571.47     4613.50    414.39 o
   5   3  17     2987.88     3000.87    336.40 o
   7   3  17    19771.19    17683.72    396.45 o
   9   3  17     1309.37     1662.06    568.70 o
  11   3  17     9500.80     7967.55   1613.47 o
 -22   4  17     4324.38     4159.81    507.95 o
 -20   4  17    47592.31    35075.87   1254.44 o
 -18   4  17    23197.51    21881.19   3957.52 o
 -16   4  17    41290.85    36929.05   2418.31 o
 -14   4  17    29782.19    29177.44    741.98 o
 -12   4  17    21593.59    21781.89    425.26 o
 -10   4  17      248.95     1722.16    504.63 o
  -8   4  17     2409.12     2504.97    369.36 o
  -6   4  17    50921.50    45062.07    465.40 o
  -4   4  17    16914.44    16947.69    617.04 o
  -2   4  17   104568.34   103358.87   1024.24 o
   0   4  17      400.76      844.90    325.23 o
   2   4  17    41004.00    42021.67   1472.34 o
   4   4  17      845.87      920.02    393.02 o
   6   4  17     2126.78     1895.28    389.19 o
   8   4  17      369.90      710.33    378.75 o
  10   4  17    33355.83    26565.11   1820.63 o
 -21   5  17    24223.39    20614.44   1830.39 o
 -19   5  17     3409.04     2404.72    473.06 o
 -17   5  17   152303.50   132850.88   8562.21 o
 -15   5  17      641.14     1256.04    318.59 o
 -13   5  17    74326.36    71094.66    888.19 o
 -11   5  17     2918.40     3315.66    598.98 o
  -9   5  17      657.37      749.63    545.89 o
  -7   5  17    11319.68    10824.06    532.48 o
  -5   5  17   111828.47   106526.73   1334.45 o
  -3   5  17    37966.48    38466.91   1175.65 o
  -1   5  17   143613.81   145461.44   4908.52 o
   1   5  17    26576.90    26955.24   1177.14 o
   3   5  17    56454.51    54971.08   3705.64 o
   5   5  17      204.58      935.62    399.11 o
   7   5  17     1364.99     2125.06    391.50 o
   9   5  17    33672.54    26427.87   1970.08 o
 -20   6  17    23260.33    19365.50   1764.77 o
 -18   6  17    16346.35    13848.46   1661.63 o
 -16   6  17    60924.37    49559.50   1916.76 o
 -14   6  17    36696.27    31345.61    408.38 o
 -12   6  17      368.39      209.90    451.26 o
 -10   6  17     2663.35     3397.60    455.30 o
  -8   6  17    22055.81    19516.15    974.34 o
  -6   6  17    16441.99    15625.63   1270.59 o
  -4   6  17    20847.72    18853.89   1244.63 o
  -2   6  17    97914.48    94009.13   4374.01 o
   0   6  17     5549.82     6332.94    347.94 o
   2   6  17    32582.74    30595.82   1515.12 o
   4   6  17     3134.81     3501.78    576.09 o
   6   6  17      176.97      442.37    357.85 o
   8   6  17     4173.22     3409.33    704.22 o
 -17   7  17    23119.29    15786.34   2084.27 o
 -15   7  17     5089.59     4600.90    438.88 o
 -13   7  17     9767.75     8605.36   1515.62 o
 -11   7  17    58336.24    47195.68   7527.16 o
  -9   7  17     4987.19     4585.84    639.77 o
  -7   7  17    59395.29    52791.28   4175.22 o
  -5   7  17    17018.91    15091.71   1331.28 o
  -3   7  17      974.06     1154.05    475.68 o
  -1   7  17     2648.84     2251.02    347.69 o
   1   7  17    16400.90    14533.72   1983.64 o
   3   7  17     6497.32     6046.93    636.48 o
   5   7  17    52718.29    41545.47   3883.63 o
 -16   8  17      142.11      285.72    384.78 o
 -14   8  17    32495.71    22715.38   2453.03 o
 -12   8  17    64235.96    48389.56   3948.59 o
 -10   8  17    49467.04    41162.07   7103.19 o
  -8   8  17   102517.05    89378.48  19904.64 o
  -6   8  17    12452.74    11528.32   1361.36 o
  -4   8  17    29588.65    25122.11   3107.34 o
  -2   8  17     1626.17     1443.91    376.60 o
   0   8  17    26775.72    19202.02   1740.35 o
   2   8  17     4884.89     3836.63    453.32 o
   4   8  17   130467.91    84330.37   2062.72 o
 -11   9  17    89343.02    63534.49   9218.15 o
  -9   9  17     8327.21     6767.46    740.41 o
  -7   9  17    82841.04    60794.27  10699.43 o
  -5   9  17    14202.93    12310.27   1379.79 o
  -3   9  17     8000.69     6864.51   1032.31 o
  -1   9  17      286.93      134.96    441.21 o
 -20   0  18    50294.51    47147.75    840.62 o
 -18   0  18    10735.82     9273.36    502.79 o
 -16   0  18    38291.74    28231.98    610.81 o
 -14   0  18    30976.24    28522.20    749.90 o
 -12   0  18     9460.73     8265.88   1441.68 o
 -10   0  18    39218.36    31751.26   1575.00 o
  -8   0  18    75659.35    73531.37   2758.61 o
  -6   0  18    96424.80    91408.70    629.71 o
  -4   0  18    27355.32    26112.37    611.92 o
  -2   0  18    52710.45    48050.95   1402.93 o
   0   0  18     1813.75      936.82    662.30 o
   2   0  18      817.92      321.26    657.29 o
   4   0  18      174.40      185.85    467.70 o
   6   0  18   121009.45   105830.05   1160.95 o
   8   0  18      404.06     1172.97    660.95 o
 -19   1  18     5542.92     5007.42   1444.63 o
 -17   1  18    37609.61    34042.68    498.15 o
 -15   1  18     3972.62     4692.76    459.28 o
 -13   1  18     2580.30     2395.32    294.35 o
 -11   1  18    12808.83    11111.09   1064.36 o
  -9   1  18    74182.29    61879.12   3589.88 o
  -7   1  18     3968.55     4315.51    290.81 o
  -5   1  18    87216.75    79850.41   1154.16 o
  -3   1  18    13295.30    13351.85    518.83 o
  -1   1  18    23022.67    22519.81    546.46 o
   1   1  18    14496.78    14200.31    622.02 o
   3   1  18     3353.02     2694.95    477.44 o
   5   1  18     2044.33     1443.57    480.73 o
   7   1  18    51579.45    41792.40    644.84 o
 -20   2  18     2387.55     2485.69    432.73 o
 -18   2  18    15584.61    12529.50    437.44 o
 -16   2  18     1317.14      822.96   1450.07 o
 -14   2  18    43334.84    41782.18    455.39 o
 -12   2  18    52239.88    43198.77   3306.59 o
 -10   2  18     6532.42     7979.16    646.44 o
  -8   2  18    26668.10    26286.53    598.86 o
  -6   2  18    10106.25     8292.81    518.32 o
  -4   2  18     1768.04     2181.84    326.17 o
  -2   2  18    38230.04    34919.42    868.01 o
   0   2  18    53039.66    49022.20   3750.64 o
   2   2  18     3251.85     3296.09    347.39 o
   4   2  18    55763.20    48886.66   4829.42 o
   6   2  18     5826.13     4974.74    492.48 o
 -19   3  18    10774.82     9791.79    658.06 o
 -17   3  18     1257.26     1527.82    372.78 o
 -15   3  18   114038.77    96059.05   4250.27 o
 -13   3  18      204.62     1367.40    601.96 o
 -11   3  18   135043.70   123622.88    861.08 o
  -9   3  18      386.91     -205.83    286.03 o
  -7   3  18    29849.76    26410.44    367.19 o
  -5   3  18      240.32      309.35    353.83 o
  -3   3  18    30935.35    29584.56   1896.72 o
  -1   3  18    20386.12    22437.74   1886.37 o
   1   3  18    92744.60    85693.87   3515.08 o
   3   3  18    50459.98    43779.51    889.69 o
   5   3  18    77381.62    63437.92   4544.87 o
   7   3  18    13446.50     9856.67    869.02 o
 -18   4  18    14652.94    10655.10    988.47 o
 -16   4  18    30026.21    22295.26   1815.58 o
 -14   4  18    34095.00    30490.79    482.96 o
 -12   4  18    28895.13    22939.66    886.54 o
 -10   4  18    28019.17    26636.96    388.47 o
  -8   4  18    15595.31    13644.30    659.17 o
  -6   4  18     1726.85     1828.78    326.11 o
  -4   4  18     5597.18     4622.92    335.60 o
  -2   4  18    13703.22    11632.86   1106.23 o
   0   4  18    86931.12    75688.66   6843.92 o
   2   4  18     2576.25     1744.24    396.61 o
   4   4  18    41831.85    32005.32   1187.81 o
   6   4  18      562.62      594.78    790.82 o
 -17   5  18     5780.83     4811.18    668.38 o
 -15   5  18     7270.95     5475.18    581.78 o
 -13   5  18     1288.72     1470.56    422.54 o
 -11   5  18     3307.06     3381.79    464.44 o
  -9   5  18     3942.22     4243.49    571.35 o
  -7   5  18     2872.76     3355.83    329.16 o
  -5   5  18    29177.48    23773.54   1208.09 o
  -3   5  18    19425.58    17886.04   2257.71 o
  -1   5  18     1498.61     1597.00    332.52 o
   1   5  18    12636.36     9998.40    761.92 o
   3   5  18     3259.02     2071.62    354.14 o
 -14   6  18      611.00     1066.54    439.67 o
 -12   6  18     2435.55     2852.62    639.58 o
 -10   6  18    19071.55    14098.50   1968.76 o
  -8   6  18    11940.02     7498.24    657.90 o
  -6   6  18    43013.70    35566.45   2668.04 o
  -4   6  18    22074.85    18643.17   1213.70 o
  -2   6  18    30346.23    24225.88   1761.43 o
   0   6  18    10992.56     9843.66   1546.07 o
   2   6  18     2212.72     1609.67    354.15 o
 -11   7  18    14482.55    10385.04   1232.85 o
  -9   7  18    19881.09    13220.53   3596.69 o
  -7   7  18    12202.82     9416.09   1461.16 o
  -5   7  18    62347.23    52576.55   7802.48 o
  -3   7  18      258.55     1294.70    386.04 o
  -1   7  18    39733.77    32028.88   2709.60 o
 -15   1  19    22790.74    16222.07   1761.99 o
 -13   1  19     2527.57     2613.23    303.65 o
 -11   1  19    11642.19     9275.61    925.75 o
  -9   1  19    11221.32    10525.92    322.92 o
  -7   1  19     3562.97     4068.23    331.85 o
  -5   1  19     5854.30     4233.84    307.33 o
  -3   1  19    21520.10    17793.70    453.09 o
  -1   1  19     1023.29     1280.24    303.74 o
   1   1  19    31361.08    23455.19   1054.71 o
 -14   2  19    56689.11    41028.75   3126.75 o
 -12   2  19     4334.62     2662.58    333.69 o
 -10   2  19    27475.21    20759.50    916.62 o
  -8   2  19     6254.14     5173.10    303.09 o
  -6   2  19      202.40      628.70    299.52 o
  -4   2  19    39590.62    30716.95    988.46 o
  -2   2  19    10245.21     7252.44    343.45 o
   0   2  19    42239.42    32190.87   2060.82 o
   2   2  19     8876.42     6259.71    582.31 o
 -13   3  19     2372.46     1502.12    378.14 o
 -11   3  19     3534.15     2870.91    257.64 o
  -9   3  19     2439.85     2398.42    426.00 o
  -7   3  19     1608.85     1339.27    418.97 o
  -5   3  19      627.59      851.80    378.82 o
  -3   3  19    32837.16    25779.44   2152.44 o
  -1   3  19      746.41     1392.40    479.92 o
   1   3  19    12973.81     9382.60    827.77 o
 -12   4  19    10539.20     8812.16    756.07 o
 -10   4  19    35945.46    25830.11   1250.91 o
  -8   4  19    36650.82    28120.42   2460.78 o
  -6   4  19    47684.60    38867.54   1298.96 o
  -4   4  19     2547.72     2233.08    341.42 o
  -2   4  19     5507.89     3759.58    513.88 o
  -9   5  19   102284.00    66977.38   7373.32 o
  -7   5  19     1639.01     1702.46    389.94 o
  -5   5  19    61562.13    47919.84   2463.10 o
 
